# Supplementary material for: trans-4-Nitro­phenyl 4-(tosyl­oxymeth­yl)cyclo­hexa­necarboxyl­ate
Source: Acta Crystallogr Sect E Struct Rep Online. 2008 Jan 9;64(Pt 2):o385. doi: 10.1107/S1600536808000068 (PMC2960325; doi:10.1107/S1600536808000068)
Supplement: Supplementary file 2 [file e-64-0o385-Isup2.hkl]

# 
# h,k,l, Fc-squared, Fo-squared, sigma(Fo-squared) and status flag 
# 
data_I
_shelx_title ' CI2549         P 21/c       R = 0.06' 
_shelx_refln_list_code          4 
_shelx_F_calc_maximum      182.68 
_exptl_crystal_F_000       912.00 
_reflns_d_resolution_high  0.8405 
 
loop_ 
 _symmetry_equiv_pos_as_xyz 
 'x, y, z' 
 '-x, y+1/2, -z+1/2' 
 '-x, -y, -z' 
 'x, -y-1/2, z-1/2' 
 
_cell_length_a    20.4990 
_cell_length_b     6.1110 
_cell_length_c    17.2500 
_cell_angle_alpha  90.000 
_cell_angle_beta  102.040 
_cell_angle_gamma  90.000 
 
_shelx_F_squared_multiplier     1.000 
 
loop_ 
 _refln_index_h 
 _refln_index_k 
 _refln_index_l 
 _refln_F_squared_calc 
 _refln_F_squared_meas 
 _refln_F_squared_sigma 
 _refln_observed_status 
   1   0   0       36.64       34.51      1.50 o 
   2   0   0     3255.14     3349.39     13.93 o 
   3   0   0     4849.65     4931.67     20.53 o 
   4   0   0      818.98      858.45     11.36 o 
   5   0   0     3720.05     3893.21     24.35 o 
   6   0   0      921.34      938.09     14.81 o 
   7   0   0      502.13      606.08     14.02 o 
   8   0   0      164.52      204.21     10.79 o 
   9   0   0       48.14       42.01      9.16 o 
  10   0   0     1905.31     1760.85     26.67 o 
  11   0   0       53.06       64.03     11.97 o 
  12   0   0     3224.46     3401.21     41.78 o 
  13   0   0     6089.43     6112.33     58.90 o 
  14   0   0      161.70      171.79     20.13 o 
  15   0   0     1870.18     1814.24     39.25 o 
  16   0   0      366.50      296.52     22.66 o 
  17   0   0      279.49      250.58     21.64 o 
  18   0   0       46.95       46.72     17.79 o 
  19   0   0       27.07        9.91     18.50 o 
  20   0   0      548.00      480.61     32.16 o 
  21   0   0        0.01        0.01     19.88 o 
  22   0   0       35.97       20.83     21.79 o 
  23   0   0      184.03      175.31     26.92 o 
   2   1   0      914.09      749.79     14.35 o 
   3   1   0     2775.76     2684.31     19.73 o 
   4   1   0    12642.12    12479.34     46.09 o 
   5   1   0      969.25      889.03     14.03 o 
   6   1   0     3685.97     3633.68     17.01 o 
   7   1   0      690.07      718.83     13.03 o 
   8   1   0      932.47     1048.48     17.23 o 
   9   1   0     7044.84     7761.01     47.56 o 
  10   1   0       86.97       85.85      7.63 o 
  11   1   0      751.65      775.08     17.14 o 
  12   1   0      326.34      343.28     13.41 o 
  13   1   0       29.11       31.83      6.95 o 
  14   1   0      252.14      219.19     13.01 o 
  15   1   0      222.13      222.17     14.55 o 
  16   1   0      938.03      947.73     24.87 o 
  17   1   0      742.79      734.22     29.81 o 
  18   1   0        0.41        0.01     16.23 o 
  19   1   0      398.90      427.39     27.92 o 
  20   1   0        2.95        0.01     17.60 o 
  21   1   0       39.53       46.13     19.97 o 
  22   1   0        5.32       18.02     11.14 o 
  23   1   0       36.34       63.15     18.17 o 
   0   2   0       40.37       14.79     12.31 o 
   2   2   0      318.44      332.98     16.08 o 
   3   2   0      420.73      473.77     16.61 o 
   4   2   0        0.44        0.00      9.76 o 
   5   2   0      142.95      147.81      7.81 o 
   6   2   0      167.82      204.58      8.70 o 
   7   2   0     1265.30     1271.06     21.20 o 
   8   2   0       40.89       27.24      6.78 o 
   9   2   0      411.09      469.68     13.92 o 
  10   2   0      575.16      642.96     16.67 o 
  11   2   0       24.64       22.42     11.04 o 
  12   2   0       26.01       36.85      7.55 o 
  13   2   0      491.26      419.64     15.88 o 
  14   2   0       42.20       26.32     15.08 o 
  15   2   0      168.81      195.39     16.79 o 
  16   2   0      105.13       96.60     19.75 o 
  17   2   0       43.67       52.17     17.46 o 
  18   2   0       45.61       18.38     18.58 o 
  19   2   0       51.03       64.14     17.70 o 
  20   2   0       20.49       33.48      9.24 o 
  21   2   0        2.73        0.01     18.49 o 
  22   2   0       66.50       68.53     20.77 o 
   1   3   0     1957.74     1487.19     44.97 o 
   2   3   0     7029.25     5546.05     79.25 o 
   3   3   0     2324.89     2012.09     42.42 o 
   4   3   0       96.91       99.05     14.21 o 
   5   3   0       20.55       22.68     12.24 o 
   6   3   0       11.88        0.01     12.79 o 
   7   3   0      123.43      167.88     10.07 o 
   8   3   0      436.22      420.22     21.19 o 
   9   3   0      607.29      684.34     19.37 o 
  10   3   0       15.59       20.78     12.22 o 
  11   3   0       12.98        0.01     15.47 o 
  12   3   0      430.75      492.99     19.96 o 
  13   3   0      417.49      413.78     17.94 o 
  14   3   0      313.70      323.74     15.82 o 
  15   3   0       80.81       95.91     12.93 o 
  16   3   0       33.64       24.96     17.47 o 
  17   3   0       22.54        0.01     20.66 o 
  18   3   0      189.14      202.86     15.84 o 
  19   3   0        2.12        0.01     18.54 o 
  20   3   0        4.52        2.74     17.64 o 
  21   3   0       98.17       79.67     24.67 o 
   0   4   0      231.04      162.12     24.47 o 
   1   4   0       39.88       30.85     16.95 o 
   2   4   0      709.55      556.26     30.69 o 
   3   4   0      380.56      331.83     25.22 o 
   4   4   0      466.91      455.19     25.59 o 
   5   4   0      149.55      132.40     19.73 o 
   6   4   0      283.02      286.35     22.38 o 
   7   4   0      284.96      308.67     21.78 o 
   8   4   0      142.42      203.15     13.49 o 
   9   4   0       10.22       15.39     16.36 o 
  10   4   0      263.47      286.85     16.12 o 
  11   4   0     1502.50     1632.42     34.77 o 
  12   4   0      127.82      128.95     13.71 o 
  13   4   0      521.46      543.61     22.42 o 
  14   4   0        0.03        0.01     15.85 o 
  15   4   0       18.51        0.01     18.75 o 
  16   4   0       27.57       41.44     12.97 o 
  17   4   0      202.64      211.01     16.88 o 
  18   4   0       52.51       66.99     13.17 o 
  19   4   0       32.74       10.80     21.78 o 
   1   5   0      167.47      176.23     20.80 o 
   2   5   0        1.10        0.01     17.37 o 
   3   5   0       61.83       22.37     22.92 o 
   4   5   0     1338.44     1326.59     46.70 o 
   5   5   0       20.29       13.38     10.64 o 
   6   5   0      659.74      638.00     34.56 o 
   7   5   0       80.19       75.12     21.34 o 
   8   5   0      797.05      821.92     40.24 o 
   9   5   0      648.09      639.98     36.65 o 
  10   5   0      103.44       74.37     26.25 o 
  11   5   0       60.98       64.97     21.49 o 
  12   5   0        1.80       12.06     17.06 o 
  13   5   0       46.72       55.26     13.02 o 
  14   5   0       10.07       11.12     19.80 o 
  15   5   0       66.98       73.38     14.10 o 
  16   5   0       47.60        6.41     23.17 o 
  17   5   0        1.34        0.02     21.74 o 
   0   6   0       93.60       60.07     23.77 o 
   1   6   0       72.92       48.02     23.87 o 
   2   6   0       23.66       37.80     19.94 o 
   3   6   0      120.93      149.55     22.37 o 
   4   6   0        2.14        0.01     20.54 o 
   5   6   0        0.11        0.01     19.83 o 
   6   6   0       45.68       80.33     22.37 o 
   7   6   0        9.60       16.90     19.37 o 
   8   6   0       19.66       37.66     11.12 o 
   9   6   0        8.62       15.77     18.98 o 
  10   6   0       83.28       98.67     26.14 o 
  11   6   0        0.00        0.01     22.81 o 
  12   6   0        6.53        0.01     25.04 o 
  13   6   0       88.05      118.67     16.52 o 
   1   7   0        0.03       40.78     19.16 o 
   2   7   0       26.61       71.10     21.65 o 
   3   7   0       27.80       48.45     20.67 o 
   4   7   0        5.77        2.19     21.19 o 
   5   7   0        1.42       16.98     20.92 o 
   6   7   0        6.10       15.73     23.10 o 
 -23   1   1        3.30        0.01     21.42 o 
 -22   1   1       11.47        0.01     20.56 o 
 -21   1   1        1.97       13.95     17.34 o 
 -20   1   1        7.04        0.01     19.45 o 
 -19   1   1      210.76      173.53     20.16 o 
 -18   1   1      145.14      110.88     19.70 o 
 -17   1   1      341.80      327.52     26.82 o 
 -16   1   1        0.57        0.47     16.09 o 
 -15   1   1      633.07      591.38     27.55 o 
 -14   1   1     1048.54     1033.38     29.55 o 
 -13   1   1       64.86       65.41      7.94 o 
 -12   1   1      540.67      499.38     15.07 o 
 -11   1   1       25.11       13.64     11.70 o 
 -10   1   1      138.14      152.25      8.66 o 
  -9   1   1       77.32      109.83      7.68 o 
  -8   1   1      210.54      182.30      9.00 o 
  -7   1   1     1397.37     1446.18     18.93 o 
  -6   1   1     1171.65     1174.64     15.99 o 
  -5   1   1      928.22      843.58     12.82 o 
  -4   1   1      213.13      204.66      9.81 o 
   0   1   1      218.38      227.52      8.39 o 
   1   1   1    15272.19    14875.20    170.33 o 
   2   1   1      105.21      121.86      5.29 o 
   3   1   1     1938.75     1782.84     17.22 o 
   4   1   1        1.84       20.43      4.70 o 
   5   1   1      657.98      695.15     12.11 o 
   6   1   1     1758.29     1710.07     19.55 o 
   7   1   1       30.54       49.62      5.56 o 
   8   1   1     1877.31     2060.19     16.84 o 
   9   1   1     1024.96     1104.31     18.56 o 
  10   1   1       30.86       23.89     12.01 o 
  11   1   1     1095.11     1096.47     20.84 o 
  12   1   1       12.12        0.01     14.34 o 
  13   1   1       65.06       56.03     10.71 o 
  14   1   1     1372.43     1331.55     35.16 o 
  15   1   1     1156.90     1135.95     32.77 o 
  16   1   1       55.44       45.60     12.71 o 
  17   1   1      288.55      308.42     23.93 o 
  18   1   1       65.47       78.15     19.86 o 
  19   1   1        9.16       11.33      8.82 o 
  20   1   1       27.09        7.34     18.17 o 
  21   1   1       32.45       36.55     17.47 o 
  22   1   1        7.33        0.01     19.56 o 
  23   1   1        0.08        0.02     21.70 o 
 -23   2   1       31.96        0.01     24.94 o 
 -22   2   1        1.87        0.01     21.13 o 
 -21   2   1       17.99       46.12     17.63 o 
 -20   2   1       47.48        5.92     22.85 o 
 -19   2   1        3.68        6.79     15.25 o 
 -18   2   1       40.20       52.30     10.75 o 
 -17   2   1      160.08      165.29     25.04 o 
 -16   2   1      760.24      800.00     24.23 o 
 -15   2   1      244.24      237.55     14.83 o 
 -14   2   1        0.37        0.01     15.21 o 
 -13   2   1       67.50       51.25     13.51 o 
 -12   2   1       38.88       39.05      8.93 o 
 -11   2   1      517.97      505.68     16.35 o 
 -10   2   1      263.43      318.51     12.45 o 
  -9   2   1      140.30      130.74      8.70 o 
  -8   2   1     1847.54     1610.97     23.87 o 
  -7   2   1       84.06       66.90      7.86 o 
  -6   2   1     1642.17     1741.65     27.48 o 
  -5   2   1      256.47      208.29     12.87 o 
  -4   2   1       14.21        5.48     10.73 o 
  -2   2   1        0.50        0.00      9.77 o 
  -1   2   1        0.32        5.13      9.24 o 
   0   2   1     3779.40     3972.61     31.34 o 
   1   2   1      118.83      128.07      7.67 o 
   2   2   1      941.55      898.29     20.12 o 
   3   2   1      341.27      281.87     13.04 o 
   4   2   1      916.56     1006.85     20.75 o 
   5   2   1      210.74      231.89      9.05 o 
   6   2   1     4572.42     4900.16     38.20 o 
   7   2   1      155.92      153.81      8.64 o 
   8   2   1      402.52      477.13     13.02 o 
   9   2   1       85.27       89.12      7.66 o 
  10   2   1       50.93       77.33      8.77 o 
  11   2   1       45.42       40.04     13.73 o 
  12   2   1      285.04      334.23     13.80 o 
  13   2   1      299.63      317.13     14.11 o 
  14   2   1      107.71       71.15     19.08 o 
  15   2   1      177.93      138.98     13.55 o 
  16   2   1      366.79      377.91     25.48 o 
  17   2   1      839.81      833.26     32.09 o 
  18   2   1        0.01        0.57     16.76 o 
  19   2   1      142.55      150.67     22.06 o 
  20   2   1       66.89       41.21     21.49 o 
  21   2   1        0.64        4.11     17.26 o 
  22   2   1        0.02        0.02     19.65 o 
 -21   3   1       25.67        0.76     22.63 o 
 -20   3   1        8.75        0.01     20.14 o 
 -19   3   1      102.82      111.87     14.27 o 
 -18   3   1        4.83        0.01     19.24 o 
 -17   3   1       33.57       28.17     15.94 o 
 -16   3   1       38.72       23.73     19.18 o 
 -15   3   1       88.20       91.23     11.44 o 
 -14   3   1       18.47       26.07     16.18 o 
 -13   3   1      106.44      101.33     13.51 o 
 -12   3   1     1877.08     1858.34     35.27 o 
 -11   3   1      255.91      248.09     19.42 o 
 -10   3   1       55.39       54.24      7.97 o 
  -9   3   1       27.83       21.18     14.52 o 
  -8   3   1        0.10        0.35     12.31 o 
  -7   3   1       63.91       34.88     12.67 o 
  -6   3   1      132.30      130.63     15.34 o 
  -5   3   1      346.61      288.20     20.86 o 
  -4   3   1      240.74      160.30     19.44 o 
  -3   3   1      177.42       71.11     20.77 o 
   0   3   1      766.63      910.44     18.17 o 
   1   3   1      996.01      976.48     24.83 o 
   2   3   1     1082.78     1139.81     29.57 o 
   3   3   1      455.66      559.00     21.97 o 
   4   3   1       54.89       32.00      6.18 o 
   5   3   1      262.87      264.64     15.87 o 
   6   3   1       37.21       46.03      6.91 o 
   7   3   1       56.29       58.31     14.74 o 
   8   3   1      928.79      968.92     29.39 o 
   9   3   1      365.94      341.20     14.00 o 
  10   3   1       42.51       21.96     15.64 o 
  11   3   1      615.78      700.03     21.08 o 
  12   3   1     1097.75     1113.37     27.84 o 
  13   3   1       70.72       90.39     11.29 o 
  14   3   1       55.85       71.62     10.89 o 
  15   3   1      161.86      171.50     14.08 o 
  16   3   1        9.16        0.01     17.42 o 
  17   3   1       10.58       17.58     17.29 o 
  18   3   1       35.67       14.29     19.77 o 
  19   3   1       41.83       62.45     11.70 o 
  20   3   1        7.00        0.01     22.09 o 
  21   3   1       78.88       89.08     23.52 o 
 -20   4   1       11.23       15.00     19.64 o 
 -19   4   1        0.33        0.75     17.94 o 
 -18   4   1       21.49       16.41     20.21 o 
 -17   4   1       10.77        2.71     18.98 o 
 -16   4   1        4.77        0.01     19.62 o 
 -15   4   1       56.45       83.64     11.78 o 
 -14   4   1        5.33        0.01     17.39 o 
 -13   4   1       15.98        0.01     17.66 o 
 -12   4   1       66.82       31.68     23.32 o 
 -11   4   1      149.02      146.77     14.63 o 
 -10   4   1      307.49      374.62     25.12 o 
  -9   4   1       32.86       23.01     15.05 o 
  -8   4   1      424.07      413.13     27.27 o 
  -7   4   1      113.83       92.57     18.05 o 
  -6   4   1      147.38      161.12     20.22 o 
  -5   4   1     1044.32      894.33     37.89 o 
  -4   4   1       64.48       49.20     16.60 o 
   0   4   1       82.53      108.46     11.62 o 
   1   4   1       15.15       12.71     16.44 o 
   2   4   1       77.35      102.87     16.21 o 
   4   4   1        0.79       10.79     13.20 o 
   5   4   1      102.12       94.98     17.46 o 
   6   4   1       37.09       47.11     17.61 o 
   7   4   1      462.44      486.36     25.60 o 
   8   4   1      456.25      429.36     24.73 o 
   9   4   1       52.85       71.70     12.19 o 
  10   4   1      884.77      926.84     28.18 o 
  11   4   1     1393.12     1476.31     33.62 o 
  12   4   1      156.83      123.22     15.02 o 
  13   4   1        7.11        0.01     18.02 o 
  14   4   1        3.22        2.27     17.33 o 
  15   4   1      182.12      165.28     15.45 o 
  16   4   1        2.89       30.75     16.35 o 
  17   4   1        4.95        0.01     19.81 o 
  18   4   1       19.87        4.86     20.22 o 
  19   4   1        5.34        0.04     11.23 o 
 -17   5   1       23.98       39.26     12.25 o 
 -16   5   1        6.29        0.74     18.68 o 
 -15   5   1        0.21        0.01     19.98 o 
 -14   5   1       21.04        8.20     21.96 o 
 -13   5   1       21.50        0.01     22.69 o 
 -12   5   1       25.18       12.60     20.91 o 
 -11   5   1       47.75       58.86     21.60 o 
 -10   5   1      192.78      160.94     25.87 o 
  -9   5   1      100.81       72.40     23.85 o 
  -8   5   1        0.00        0.01     20.69 o 
  -7   5   1        0.72        0.01     17.95 o 
  -6   5   1        0.82       17.12     16.10 o 
  -5   5   1       21.98        0.51     20.43 o 
  -4   5   1       48.02       55.78     19.81 o 
  -3   5   1        0.22       10.30     15.83 o 
  -2   5   1       41.36        0.01     20.78 o 
  -1   5   1        9.28        4.83     17.01 o 
   0   5   1        0.56        0.01     16.60 o 
   1   5   1      150.20      117.33     20.08 o 
   2   5   1        3.26       18.09     15.92 o 
   3   5   1       24.94       28.17     17.82 o 
   4   5   1      257.76      322.25     25.15 o 
   5   5   1       24.54       29.24     18.68 o 
   6   5   1      586.47      567.50     33.80 o 
   7   5   1        0.62        0.01     20.74 o 
   8   5   1        1.55        0.01     20.96 o 
   9   5   1        7.47       15.84     18.44 o 
  10   5   1       55.58       41.88     21.36 o 
  11   5   1      125.61      124.93     14.49 o 
  12   5   1       21.28        0.01     22.50 o 
  13   5   1       35.76       24.16     19.78 o 
  14   5   1       17.20       33.43     10.37 o 
  15   5   1       13.30       31.80     21.26 o 
  16   5   1        0.45        5.05     19.46 o 
  17   5   1        0.47        6.78     18.60 o 
 -13   6   1        6.52        0.01     23.85 o 
 -12   6   1        2.28        0.01     21.67 o 
 -11   6   1       18.60        0.73     21.50 o 
 -10   6   1       20.48       21.23     23.58 o 
  -9   6   1        0.00        0.01     25.12 o 
  -8   6   1       11.75        0.01     20.93 o 
  -7   6   1        0.10        9.86     18.52 o 
  -6   6   1        0.00        0.01     19.41 o 
  -5   6   1       13.11       26.59     19.74 o 
  -4   6   1       17.77       11.86     19.83 o 
  -3   6   1        1.46       40.75     17.31 o 
  -2   6   1       17.58       17.16     18.36 o 
  -1   6   1       15.84       28.67     18.48 o 
   0   6   1       23.74        0.01     22.02 o 
   1   6   1        2.69        0.01     18.54 o 
   2   6   1        0.34        0.01     19.02 o 
   3   6   1        0.02        0.01     18.67 o 
   4   6   1       53.94       65.10     21.85 o 
   5   6   1      139.58      128.62     27.62 o 
   6   6   1       15.42        0.01     20.57 o 
   7   6   1       38.18       45.47     14.07 o 
   8   6   1        5.32       16.16     18.34 o 
   9   6   1        4.95       11.28     20.74 o 
  10   6   1       85.19      103.13     14.88 o 
  11   6   1        6.52       26.02     18.57 o 
  12   6   1       41.23       53.97     13.75 o 
  13   6   1        2.85        0.01     23.62 o 
  -6   7   1        4.74       25.96     24.41 o 
  -5   7   1        4.65        0.01     25.60 o 
  -4   7   1        9.21        0.01     26.59 o 
  -3   7   1       29.11       37.28     21.91 o 
  -2   7   1      119.61      102.07     26.36 o 
  -1   7   1       11.93        0.75     23.71 o 
   0   7   1        1.94        0.01     22.74 o 
   1   7   1       68.77       71.06     27.89 o 
   2   7   1        2.32       34.03     13.49 o 
   3   7   1        0.92        0.01     24.57 o 
   4   7   1        0.98       14.68     19.96 o 
   5   7   1        0.19        0.01     23.97 o 
   6   7   1       18.63       26.38     23.77 o 
 -24   0   2       96.05        0.01     35.05 o 
 -23   0   2       39.39       20.59     21.67 o 
 -22   0   2        4.85        0.01     21.59 o 
 -21   0   2       90.18       11.65     23.41 o 
 -20   0   2       20.97        3.64     18.53 o 
 -19   0   2       19.22       10.74     15.69 o 
 -17   0   2      271.46      174.45     26.41 o 
 -16   0   2     2764.22     2291.89     57.99 o 
 -15   0   2      196.82      148.62     20.28 o 
 -14   0   2      524.20      397.84     28.04 o 
 -13   0   2     2172.54     2103.90     43.20 o 
 -12   0   2       44.82        4.86     13.90 o 
 -11   0   2    17857.84    17748.82     98.96 o 
 -10   0   2     6599.74     6981.11     57.30 o 
  -9   0   2      798.43      648.80     20.65 o 
  -8   0   2     7825.02     7526.00     49.02 o 
  -7   0   2      157.67      177.82     12.35 o 
  -6   0   2      511.07      526.98     13.29 o 
  -5   0   2      270.93      294.85     14.67 o 
  -4   0   2    10395.94     9383.20    152.77 o 
  -3   0   2     5895.94     5723.37     24.89 o 
  -2   0   2      986.58      946.34      8.92 o 
  -1   0   2     3918.61     3499.36     15.99 o 
   0   0   2      477.08      478.36      4.99 o 
   1   0   2      583.66      558.48      6.90 o 
   3   0   2     7083.14     7318.19     29.08 o 
   4   0   2     8134.16     7933.87     33.32 o 
   5   0   2        1.34        0.15      8.10 o 
   6   0   2     4443.27     4667.40     30.13 o 
   7   0   2     4735.50     4840.71     32.63 o 
   8   0   2     3093.34     3709.33     33.24 o 
  10   0   2     3325.62     3950.10     41.54 o 
  11   0   2     1126.98     1190.13     25.96 o 
  12   0   2     4635.43     4600.68     49.89 o 
  13   0   2      451.39      526.75     20.92 o 
  14   0   2       29.76       10.79     15.77 o 
  15   0   2      929.43      948.56     29.88 o 
  16   0   2       59.61        0.01     36.22 o 
  17   0   2     1101.59     1071.62     37.11 o 
  18   0   2        5.98        0.01     26.27 o 
  19   0   2      277.00      231.89     25.35 o 
  20   0   2       62.08       22.19     21.67 o 
  21   0   2      183.79      127.68     25.35 o 
  22   0   2       28.47       45.56     18.48 o 
  23   0   2        2.09        0.02     22.00 o 
 -23   1   2       16.21        0.01     21.59 o 
 -22   1   2      108.31       29.47     27.55 o 
 -21   1   2        6.18       18.31      9.00 o 
 -20   1   2        1.75        0.01     14.97 o 
 -19   1   2       85.31       69.78     18.96 o 
 -18   1   2       19.14       42.53     14.03 o 
 -17   1   2      530.35      467.41     24.58 o 
 -16   1   2      249.68      233.97     20.85 o 
 -15   1   2      342.14      341.30     21.21 o 
 -14   1   2      402.28      401.25     21.92 o 
 -13   1   2     1028.71     1055.46     22.27 o 
 -12   1   2      372.43      377.58     13.03 o 
 -11   1   2      117.23      150.26      8.72 o 
 -10   1   2      510.06      591.52     14.81 o 
  -9   1   2     2097.77     2303.68     27.29 o 
  -8   1   2      183.26      252.90      9.11 o 
  -7   1   2       97.64      127.35      6.85 o 
  -6   1   2     3373.70     3533.05     27.80 o 
  -5   1   2    11321.03    10358.36     45.22 o 
  -4   1   2    18982.07    17291.45    254.77 o 
  -3   1   2     1418.13     1128.92     21.87 o 
   0   1   2     1200.43     1044.58     17.20 o 
   1   1   2    33372.95    33048.66    270.92 o 
   2   1   2     1275.93     1472.76     16.26 o 
   5   1   2     1709.09     1794.27     19.69 o 
   6   1   2     1870.23     1853.65     21.41 o 
   7   1   2     3287.08     3290.19     29.67 o 
   8   1   2     5486.25     5755.75     41.52 o 
   9   1   2       14.35       12.82     10.82 o 
  10   1   2      270.46      303.55     11.70 o 
  11   1   2      286.49      242.59     11.16 o 
  12   1   2      248.74      275.39     12.63 o 
  13   1   2       99.01      106.21      9.07 o 
  14   1   2      238.24      204.81     20.76 o 
  15   1   2      912.99      926.98     31.33 o 
  18   1   2      703.44      675.21     33.53 o 
  19   1   2       41.25       11.76     21.76 o 
  20   1   2        8.10       24.63     10.91 o 
  21   1   2       54.66       66.86     20.17 o 
  22   1   2       30.66       17.79     20.18 o 
 -23   2   2       20.21       26.44     19.58 o 
 -22   2   2       16.76       22.73     17.05 o 
 -21   2   2       28.34        8.98     19.44 o 
 -20   2   2       23.43       11.69     18.69 o 
 -19   2   2       38.12       36.51      9.82 o 
 -18   2   2       15.09       13.16     17.66 o 
 -17   2   2      742.75      739.37     24.80 o 
 -16   2   2      299.15      286.99     16.58 o 
 -15   2   2      171.24      189.09     13.43 o 
 -14   2   2        9.42        0.01     15.53 o 
 -13   2   2      184.24      170.00     11.47 o 
 -12   2   2       77.85       68.71      9.07 o 
 -11   2   2      224.36      233.02     11.08 o 
 -10   2   2      415.80      373.01     12.63 o 
  -9   2   2      306.88      310.00     11.49 o 
  -8   2   2      281.39      288.50     11.46 o 
  -7   2   2        0.00        0.01      8.65 o 
  -6   2   2      262.47      269.43     13.95 o 
  -5   2   2      301.73      217.41     13.73 o 
  -3   2   2      100.47       83.03     13.49 o 
   0   2   2      437.57      423.40     14.24 o 
   1   2   2        1.01       21.39      9.03 o 
   2   2   2     3312.90     3411.00     30.01 o 
   3   2   2      660.70      652.55     13.38 o 
   4   2   2      744.42      739.82     15.22 o 
   5   2   2      838.71      913.28     16.96 o 
   6   2   2        9.16        0.01     10.76 o 
   7   2   2      212.12      241.55      9.70 o 
   8   2   2      866.56      948.53     19.11 o 
   9   2   2      418.18      451.25     13.91 o 
  10   2   2      117.36      126.88      9.83 o 
  11   2   2      158.89      172.46     10.51 o 
  12   2   2       33.03       24.47     13.97 o 
  13   2   2       24.68       23.37     13.49 o 
  14   2   2      130.25      119.22     11.50 o 
  15   2   2       18.19       11.51     16.78 o 
  16   2   2       21.75       26.15     18.13 o 
  17   2   2       60.18       10.40     21.34 o 
  18   2   2       26.80       23.34     17.31 o 
  19   2   2        0.30        0.01     18.26 o 
  20   2   2       28.81       15.20     19.07 o 
  21   2   2        0.73       25.26     16.39 o 
  22   2   2       22.99       35.72     19.80 o 
 -22   3   2       13.59       58.34     11.99 o 
 -21   3   2        9.01       14.90     19.86 o 
 -20   3   2       19.43        0.01     24.42 o 
 -19   3   2       10.68        1.33     19.65 o 
 -18   3   2      122.81      157.48     17.73 o 
 -17   3   2       74.99       79.44     12.87 o 
 -16   3   2       10.05        0.01     18.50 o 
 -15   3   2      236.49      245.31     17.19 o 
 -14   3   2      734.67      734.57     22.90 o 
 -13   3   2      750.00      692.97     22.53 o 
 -12   3   2       73.57       54.62     16.39 o 
 -11   3   2      330.79      317.18     14.60 o 
 -10   3   2      447.50      430.61     20.86 o 
  -9   3   2      142.22      150.43     17.13 o 
  -8   3   2       64.58       45.11     13.17 o 
  -7   3   2        0.03        0.01     11.45 o 
  -6   3   2      170.79      127.91     17.26 o 
  -5   3   2       53.49       32.64     13.20 o 
  -4   3   2       38.31       35.79     14.18 o 
  -3   3   2       48.82       14.69     15.14 o 
  -1   3   2       23.40        0.00     15.74 o 
   0   3   2       33.74       39.15     12.71 o 
   1   3   2      635.00      820.74     17.92 o 
   2   3   2     1529.94     1794.69     26.57 o 
   3   3   2      845.37      909.00     19.17 o 
   4   3   2       55.27       33.61     13.07 o 
   5   3   2      956.48     1098.94     28.43 o 
   6   3   2       26.78        9.22     12.67 o 
   7   3   2        1.19        6.70     11.12 o 
   8   3   2       34.72       34.37     14.68 o 
   9   3   2       48.02       18.01     16.39 o 
  10   3   2      304.82      320.34     14.60 o 
  11   3   2       75.66      115.12     10.56 o 
  12   3   2      115.51      149.81     12.93 o 
  13   3   2      407.97      456.82     18.17 o 
  14   3   2      156.40      184.99     14.08 o 
  15   3   2      171.60      205.93     14.45 o 
  16   3   2       34.40        9.08     18.00 o 
  17   3   2       10.85        1.80     19.24 o 
  18   3   2       59.28       15.93     23.11 o 
  19   3   2        1.96       11.46     18.31 o 
  20   3   2       59.16       27.83     24.50 o 
  21   3   2       10.85       33.91     19.14 o 
 -20   4   2       15.01        1.56     21.38 o 
 -19   4   2       18.02        0.01     22.10 o 
 -18   4   2       13.33       32.66     10.96 o 
 -17   4   2        6.62        0.01     20.31 o 
 -16   4   2        1.32        0.01     18.12 o 
 -15   4   2        4.75        0.01     21.10 o 
 -14   4   2      484.31      549.47     23.98 o 
 -13   4   2      235.28      212.28     17.49 o 
 -12   4   2      494.84      543.58     22.53 o 
 -11   4   2      477.59      550.26     22.96 o 
 -10   4   2      372.23      439.85     26.12 o 
  -9   4   2       27.22       10.98     19.21 o 
  -8   4   2       93.66       84.80     19.31 o 
  -7   4   2        0.51       21.16     15.84 o 
  -6   4   2      484.51      479.47     29.07 o 
  -5   4   2       61.31       44.94     17.66 o 
   0   4   2     1206.56     1472.88     27.27 o 
   1   4   2      560.67      668.71     19.73 o 
   2   4   2      988.39     1100.65     24.70 o 
   3   4   2        2.89        6.70     16.77 o 
   4   4   2      647.50      646.38     28.85 o 
   5   4   2      266.80      241.63     21.03 o 
   6   4   2      790.84      833.33     30.54 o 
   7   4   2      287.56      316.72     24.01 o 
   8   4   2       38.02       21.52     17.94 o 
   9   4   2      985.89     1054.18     29.11 o 
  10   4   2     1140.47     1233.94     32.16 o 
  11   4   2      157.19      193.21     15.77 o 
  12   4   2        0.25        0.01     19.88 o 
  13   4   2        8.89        0.01     17.63 o 
  14   4   2      350.67      387.51     19.99 o 
  15   4   2       20.57       23.87     20.47 o 
  16   4   2      126.29      131.15     14.44 o 
  17   4   2       50.32       53.86     13.21 o 
  18   4   2        3.98        9.97     19.68 o 
  19   4   2       97.29      132.63     16.93 o 
 -17   5   2      104.99      114.48     16.87 o 
 -16   5   2       13.18       30.18     21.47 o 
 -15   5   2      260.07      328.47     21.46 o 
 -14   5   2       41.40       47.24     12.30 o 
 -13   5   2       52.88       78.04     21.96 o 
 -12   5   2      206.81      204.53     27.17 o 
 -11   5   2        0.29        0.01     19.31 o 
 -10   5   2      465.83      495.95     33.62 o 
  -9   5   2       44.50       25.31     21.45 o 
  -8   5   2       99.71      125.99     21.69 o 
  -7   5   2      696.36      624.31     41.62 o 
  -6   5   2       69.23       51.75     22.38 o 
  -5   5   2      409.18      280.18     37.38 o 
  -4   5   2      127.03       85.64     24.05 o 
  -3   5   2       12.69        0.01     18.23 o 
  -2   5   2       88.84        0.01     25.41 o 
  -1   5   2        0.42        0.01     16.75 o 
   0   5   2      147.42      155.62     14.36 o 
   1   5   2        8.58       26.71     15.38 o 
   2   5   2        0.24        0.01     18.61 o 
   3   5   2      106.04      141.83     21.46 o 
   4   5   2       65.43       69.72     22.94 o 
   5   5   2      555.29      622.48     31.65 o 
   6   5   2      210.83      257.76     24.98 o 
   7   5   2      124.92       95.51     23.54 o 
   8   5   2      130.13      131.43     23.90 o 
   9   5   2      367.29      322.61     30.97 o 
  10   5   2        2.02        0.01     21.45 o 
  11   5   2       95.26      102.20     16.12 o 
  12   5   2       63.51       65.31     11.86 o 
  13   5   2       15.96       42.30     17.16 o 
  14   5   2       48.65       51.90     12.91 o 
  15   5   2       38.64       42.13     12.04 o 
  16   5   2       44.71       41.36     23.54 o 
 -13   6   2      175.98      213.27     31.62 o 
 -12   6   2        2.39       22.37     20.43 o 
 -11   6   2       45.04       34.73     24.94 o 
 -10   6   2      113.77      163.14     26.05 o 
  -9   6   2        2.93        8.90     18.93 o 
  -8   6   2      130.08      157.14     24.80 o 
  -7   6   2        8.18       21.59     22.41 o 
  -6   6   2       84.12      102.06     27.53 o 
  -5   6   2        9.00        5.05     22.49 o 
  -4   6   2       10.50        0.01     23.01 o 
  -3   6   2      170.77       49.98     29.60 o 
  -2   6   2        6.96        0.01     20.35 o 
  -1   6   2       81.23        0.01     27.27 o 
   0   6   2       53.22       40.58     22.84 o 
   1   6   2        0.02        5.31     18.08 o 
   2   6   2      108.18      114.08     13.95 o 
   3   6   2       17.72       16.75     10.09 o 
   4   6   2        0.92        0.01     21.23 o 
   5   6   2       47.58       25.35     23.55 o 
   6   6   2        4.46       37.79     10.84 o 
   7   6   2      117.86      133.85     16.83 o 
   8   6   2       41.48       33.65     21.90 o 
   9   6   2      384.27      487.13     35.78 o 
  10   6   2       62.95       37.64     26.40 o 
  11   6   2        0.03        0.01     21.07 o 
  12   6   2       93.38      164.59     17.12 o 
  -6   7   2        1.56        0.01     23.49 o 
  -5   7   2       21.16       19.34     23.15 o 
  -4   7   2        5.95        0.01     26.05 o 
  -3   7   2       25.00       45.58     22.02 o 
  -2   7   2       27.45       34.00     23.95 o 
  -1   7   2       25.45       14.32     23.94 o 
   0   7   2       14.02       17.44     22.45 o 
   1   7   2        5.38        0.01     23.70 o 
   2   7   2       24.86        3.67     23.10 o 
   3   7   2        1.24        0.01     27.55 o 
   4   7   2       15.89       12.68     23.67 o 
   5   7   2        1.64        0.02     21.89 o 
 -24   1   3       19.46        9.41     21.64 o 
 -23   1   3        3.20        0.01     21.37 o 
 -22   1   3        0.06        0.01     19.97 o 
 -21   1   3       36.17       46.90     19.99 o 
 -20   1   3       19.46        0.01     20.94 o 
 -19   1   3       33.48       39.42     16.65 o 
 -18   1   3       10.02        0.01     19.38 o 
 -17   1   3        2.24        0.01     16.09 o 
 -16   1   3      513.90      463.25     27.46 o 
 -15   1   3      556.72      551.66     18.36 o 
 -14   1   3        1.27       15.50     11.78 o 
 -13   1   3       33.38       32.40      7.71 o 
 -12   1   3        0.03        0.34     11.08 o 
 -11   1   3      313.64      287.36     12.12 o 
 -10   1   3     1712.65     1889.11     25.37 o 
  -9   1   3     3819.51     4249.69     36.93 o 
  -8   1   3       22.65       12.03     10.27 o 
  -7   1   3     1301.29     1320.90     18.25 o 
  -6   1   3     4703.51     4806.90     33.07 o 
  -5   1   3     2624.92     2467.80     22.88 o 
  -4   1   3        0.73        0.00      8.48 o 
  -3   1   3     3018.97     2358.39     29.94 o 
   0   1   3     2138.35     2105.35     21.29 o 
   1   1   3      601.56      637.73     10.68 o 
   2   1   3      149.28      172.00      6.77 o 
   3   1   3      801.25      770.08     12.88 o 
   4   1   3     6457.92     6624.13     37.92 o 
   5   1   3     2227.12     2449.74     23.73 o 
   6   1   3     7817.62     8269.94     47.58 o 
   7   1   3     1818.65     1798.64     23.86 o 
   8   1   3      482.36      522.55     13.61 o 
   9   1   3     1760.76     1824.71     28.90 o 
  10   1   3      649.16      677.09     19.36 o 
  11   1   3       47.15       41.13     13.69 o 
  12   1   3       38.76        3.32     14.05 o 
  13   1   3      328.14      310.60     20.04 o 
  14   1   3        4.78       24.13     14.90 o 
  15   1   3      214.84      234.17     20.13 o 
  16   1   3       40.33       42.92      9.76 o 
  17   1   3      181.83      144.09     23.56 o 
  18   1   3      244.33      187.22     24.21 o 
  19   1   3       17.76       43.28     13.51 o 
  20   1   3        1.17        0.01     20.97 o 
  21   1   3        9.21        0.01     20.58 o 
  22   1   3       15.26       36.75     19.58 o 
 -23   2   3        2.20        0.02     21.77 o 
 -22   2   3        0.31       15.25     16.72 o 
 -21   2   3        0.59        0.02     17.14 o 
 -20   2   3       31.95       38.57     11.07 o 
 -19   2   3       97.49      128.19     21.48 o 
 -18   2   3      400.36      346.18     28.88 o 
 -17   2   3      785.69      846.34     34.48 o 
 -16   2   3      370.65      340.77     16.74 o 
 -15   2   3        3.07       10.24     13.18 o 
 -14   2   3      205.98      205.53     13.31 o 
 -13   2   3        5.15       17.42     11.41 o 
 -12   2   3       79.24       68.23      8.36 o 
 -11   2   3        9.36       15.07     11.59 o 
 -10   2   3      473.29      499.80     15.22 o 
  -9   2   3       16.78       18.67      5.87 o 
  -8   2   3     1095.63     1063.61     19.78 o 
  -7   2   3      715.24      708.92     20.13 o 
  -6   2   3      170.57      143.36     12.39 o 
  -5   2   3       64.99       46.20     10.56 o 
  -1   2   3       86.32        0.00     18.82 o 
   0   2   3     1075.24     1160.61     22.00 o 
   1   2   3      469.48      382.92     10.84 o 
   2   2   3        1.91       14.00      8.70 o 
   3   2   3     3148.18     3408.30     31.98 o 
   4   2   3       71.95       65.62      6.39 o 
   5   2   3       54.19       52.56      6.86 o 
   6   2   3     1393.73     1574.47     23.38 o 
   7   2   3      839.57      863.52     18.56 o 
   8   2   3      199.70      297.33     12.29 o 
   9   2   3       23.50       33.78      5.74 o 
  10   2   3        0.04        0.01     12.10 o 
  11   2   3      351.00      358.09     14.23 o 
  12   2   3        0.37        0.01     14.09 o 
  13   2   3      370.22      378.53     16.28 o 
  14   2   3       49.52       49.99     10.72 o 
  15   2   3      147.64      158.59     13.79 o 
  16   2   3      849.20      926.66     27.24 o 
  17   2   3       74.23       44.34     21.70 o 
  18   2   3       36.92       20.58     20.20 o 
  19   2   3       82.76      110.12     13.29 o 
  20   2   3        3.32        0.01     19.02 o 
  21   2   3       18.70       10.88     20.84 o 
 -22   3   3       43.77       35.87     21.59 o 
 -21   3   3        0.18       25.84     17.71 o 
 -20   3   3       21.11        0.01     23.78 o 
 -19   3   3       22.27        5.94     20.22 o 
 -18   3   3        0.43       25.56     15.79 o 
 -17   3   3       64.10       55.25     12.37 o 
 -16   3   3      355.53      367.54     18.81 o 
 -15   3   3      135.97      172.72     15.07 o 
 -14   3   3      320.89      362.28     18.15 o 
 -13   3   3      992.26     1076.85     27.09 o 
 -12   3   3      551.06      545.28     27.39 o 
 -11   3   3      485.47      491.05     25.16 o 
 -10   3   3      305.54      318.45     21.05 o 
  -9   3   3      635.16      715.13     27.74 o 
  -8   3   3      169.27      166.47     17.75 o 
  -7   3   3      323.74      328.11     20.72 o 
  -6   3   3       45.23       18.86     13.56 o 
  -5   3   3        0.59        0.01     12.62 o 
  -4   3   3      139.64       60.54     23.09 o 
  -3   3   3       20.99        0.01     13.06 o 
  -2   3   3        3.89        0.01     12.21 o 
  -1   3   3       87.13        0.00     21.95 o 
   0   3   3      165.93      141.76     15.89 o 
   1   3   3     1101.75     1257.53     21.78 o 
   2   3   3     1893.61     2054.71     30.08 o 
   3   3   3        2.18        0.01     13.28 o 
   4   3   3       27.02       21.33     12.30 o 
   5   3   3       26.36       23.23     13.09 o 
   6   3   3       82.02       88.33      8.86 o 
   7   3   3     1527.67     1658.49     28.73 o 
   8   3   3      467.66      550.91     17.71 o 
   9   3   3       23.25       44.32      8.51 o 
  10   3   3       10.78       14.94     14.24 o 
  11   3   3     1047.20      997.18     24.83 o 
  12   3   3      309.46      413.31     18.06 o 
  13   3   3        4.14        0.01     16.17 o 
  14   3   3        7.54       22.54     15.84 o 
  15   3   3      328.89      363.32     19.95 o 
  16   3   3        1.20        0.01     16.41 o 
  17   3   3      203.84      218.60     17.37 o 
  18   3   3        7.95        5.27     19.21 o 
  19   3   3       13.36        0.01     23.56 o 
  20   3   3      149.55      156.04     16.72 o 
 -20   4   3       20.02        0.01     25.33 o 
 -19   4   3       26.14       38.26     20.44 o 
 -18   4   3       16.97       40.78     12.18 o 
 -17   4   3       33.20       19.97     20.30 o 
 -16   4   3      189.19      241.75     16.49 o 
 -15   4   3        2.28        3.61     19.31 o 
 -14   4   3       43.46       53.99     11.83 o 
 -13   4   3       90.79       80.20     12.29 o 
 -12   4   3      759.96      921.65     30.35 o 
 -11   4   3      170.19      160.72     21.65 o 
 -10   4   3      341.06      387.49     25.64 o 
  -9   4   3       64.00       52.71     18.76 o 
  -8   4   3      539.16      586.91     31.98 o 
  -7   4   3      175.81      123.41     21.83 o 
  -5   4   3      140.19       72.21     24.76 o 
  -4   4   3      121.21       37.27     25.08 o 
  -3   4   3      113.33       28.16     22.21 o 
   0   4   3     1187.68     1343.16     27.68 o 
   1   4   3      678.32      804.46     22.10 o 
   2   4   3     1008.54     1146.43     25.56 o 
   3   4   3       18.99       25.50     14.23 o 
   4   4   3     1102.28     1150.68     26.78 o 
   5   4   3      155.03      174.31     14.00 o 
   6   4   3      691.55      785.66     23.73 o 
   7   4   3     1220.48     1396.29     31.67 o 
   8   4   3      230.67      254.21     15.75 o 
   9   4   3       26.21       31.88     17.53 o 
  10   4   3        4.42       19.40     17.08 o 
  11   4   3       55.70       74.94     11.48 o 
  12   4   3        2.05        0.01     17.89 o 
  13   4   3        0.14        0.01     18.35 o 
  14   4   3      110.95      147.27     15.72 o 
  15   4   3       19.50       22.81     19.07 o 
  16   4   3        3.05        2.00     19.34 o 
  17   4   3       22.39       23.80     20.34 o 
  18   4   3        0.17        4.42     19.83 o 
 -17   5   3        0.89        0.01     22.41 o 
 -16   5   3        0.00        0.01     21.39 o 
 -15   5   3       24.47       31.60     21.59 o 
 -14   5   3       23.68       66.08     20.65 o 
 -13   5   3        0.00       23.33     16.34 o 
 -12   5   3       68.06       66.12     22.54 o 
 -11   5   3       14.66       12.03     18.25 o 
 -10   5   3       63.71       38.94     22.34 o 
  -9   5   3        8.67       52.90     18.27 o 
  -8   5   3       61.79       38.80     23.82 o 
  -7   5   3      287.64      241.53     32.20 o 
  -6   5   3        9.92        0.01     19.26 o 
  -4   5   3        0.11        9.03     16.15 o 
  -3   5   3       40.72       21.79     20.56 o 
  -1   5   3       82.75        0.01     26.17 o 
   0   5   3      129.99      148.92     14.49 o 
   1   5   3      192.36      266.86     16.50 o 
   2   5   3       45.67       49.39     10.97 o 
   3   5   3       19.17       21.25     18.25 o 
   4   5   3      173.05      197.00     15.61 o 
   5   5   3       85.37       79.12     13.25 o 
   6   5   3       21.75       16.97     12.49 o 
   7   5   3       14.43       15.71     20.12 o 
   8   5   3      210.89      274.84     17.55 o 
   9   5   3      182.26      218.99     16.87 o 
  10   5   3      134.54      204.37     16.35 o 
  11   5   3       67.87       71.47     14.15 o 
  12   5   3       43.49       54.89     13.28 o 
  13   5   3       15.34       23.52     20.55 o 
  14   5   3        1.35        0.01     21.39 o 
  15   5   3        2.07        0.01     22.50 o 
  16   5   3       10.46        6.85     21.39 o 
 -13   6   3       13.62       13.82     22.48 o 
 -12   6   3        9.08       33.47     19.75 o 
 -11   6   3        1.96        0.01     20.48 o 
 -10   6   3        3.14        5.30     11.27 o 
  -9   6   3        0.04       10.95     21.06 o 
  -8   6   3        5.22        7.36     21.48 o 
  -7   6   3       55.49        0.01     26.05 o 
  -6   6   3      488.82      431.77     41.75 o 
  -5   6   3       46.56       27.88     25.14 o 
  -4   6   3        1.17        8.14     19.83 o 
  -3   6   3       18.77        8.07     19.35 o 
  -2   6   3        4.26       20.35     19.43 o 
  -1   6   3       10.07        0.01     20.07 o 
   0   6   3       59.14       28.32     22.27 o 
   1   6   3        4.32        0.01     22.02 o 
   2   6   3        0.18        7.32     19.00 o 
   3   6   3       21.83        0.01     21.78 o 
   4   6   3        0.41        0.01     21.20 o 
   5   6   3       13.15       17.81     21.45 o 
   6   6   3       14.69        0.01     22.42 o 
   7   6   3       23.21       42.42     21.83 o 
   8   6   3        6.03       19.70     21.68 o 
   9   6   3       32.91       61.15     14.08 o 
  10   6   3        0.11        0.71     23.26 o 
  11   6   3        5.15       11.84     21.65 o 
  12   6   3       30.77       56.28     13.31 o 
  -6   7   3        5.11       16.48     23.42 o 
  -5   7   3       39.94       35.66     29.27 o 
  -4   7   3        0.12       30.71     18.00 o 
  -3   7   3       21.08       27.44     25.12 o 
  -2   7   3       55.98       13.65     29.55 o 
  -1   7   3       31.64        0.01     24.80 o 
   0   7   3        3.30        0.01     23.33 o 
   1   7   3       13.33        0.01     24.78 o 
   2   7   3        5.63        0.01     24.47 o 
   3   7   3        3.70        0.01     25.07 o 
   4   7   3        0.47       19.10     21.27 o 
 -24   0   4       15.78        0.02     20.14 o 
 -23   0   4        4.11        0.02     18.68 o 
 -22   0   4       79.15       42.80     25.81 o 
 -21   0   4       36.87        0.01     24.08 o 
 -20   0   4        9.38       11.34     16.88 o 
 -19   0   4       20.06        0.01     18.79 o 
 -18   0   4       14.63        0.01     18.50 o 
 -17   0   4      463.43      358.42     32.10 o 
 -16   0   4     1052.34      993.91     34.03 o 
 -15   0   4       16.63        0.01     18.87 o 
 -14   0   4      514.74      456.77     22.05 o 
 -13   0   4      847.72      679.60     26.73 o 
 -12   0   4      776.61      797.35     24.72 o 
 -11   0   4      196.00      181.61     15.22 o 
 -10   0   4      926.01      853.42     26.46 o 
  -9   0   4     2073.76     2202.30     33.89 o 
  -8   0   4      333.50      333.99     13.64 o 
  -7   0   4      587.15      633.27     17.78 o 
  -6   0   4     1906.38     1984.75     23.28 o 
  -5   0   4    19145.68    18848.32    251.27 o 
  -4   0   4    16527.70    17176.51    226.75 o 
  -3   0   4    10329.10    10961.23    162.38 o 
  -2   0   4    20067.70    20246.68    211.65 o 
   0   0   4     5252.00     4904.99     33.37 o 
   1   0   4    13793.64    13401.61    176.07 o 
   2   0   4     1279.36     1530.86     17.31 o 
   3   0   4     2860.88     3228.70     24.38 o 
   4   0   4      445.57      473.15     10.51 o 
   5   0   4     2022.76     1963.96     20.94 o 
   6   0   4      229.90      220.15      8.13 o 
   7   0   4      486.59      617.15     15.58 o 
   8   0   4     2350.84     2564.25     28.27 o 
   9   0   4      839.30      883.92     18.15 o 
  10   0   4       35.51       31.78     11.02 o 
  11   0   4       77.64      105.95     12.42 o 
  12   0   4     1019.14     1050.84     26.80 o 
  13   0   4     3249.60     3144.63     48.77 o 
  14   0   4     1322.53     1345.42     35.51 o 
  15   0   4     1318.98     1266.11     36.41 o 
  16   0   4      815.56      747.69     32.16 o 
  17   0   4      121.83       64.70     23.44 o 
  18   0   4      304.71      325.41     23.05 o 
  19   0   4      326.83      353.63     24.44 o 
  20   0   4        1.49        0.01     18.39 o 
  21   0   4        7.60        0.01     19.58 o 
  22   0   4        4.58        0.02     17.45 o 
 -24   1   4        0.05        0.02     21.67 o 
 -23   1   4        2.47       18.34     19.62 o 
 -22   1   4        0.57        0.01     18.54 o 
 -21   1   4      275.35      301.53     28.74 o 
 -20   1   4      288.11      273.65     24.93 o 
 -19   1   4        9.76        0.01     18.41 o 
 -18   1   4      283.47      255.11     21.63 o 
 -17   1   4      495.12      498.61     26.74 o 
 -16   1   4      553.59      585.84     26.26 o 
 -15   1   4       36.51       29.70     14.97 o 
 -14   1   4       46.02       66.29     14.92 o 
 -13   1   4      391.47      443.19     15.17 o 
 -12   1   4       14.29       13.98     11.71 o 
 -11   1   4      179.50      183.63      9.88 o 
 -10   1   4     2183.02     2524.23     29.82 o 
  -9   1   4     2701.45     2883.07     31.05 o 
  -8   1   4     3011.98     2875.38     28.67 o 
  -7   1   4     2588.21     2446.40     25.04 o 
  -6   1   4     1162.43     1270.80     17.73 o 
  -5   1   4     1669.67     1619.56     19.44 o 
  -4   1   4     1244.48     1121.87     18.77 o 
  -3   1   4       37.06       28.26      9.18 o 
   0   1   4     3823.11     3980.10     33.70 o 
   1   1   4      492.99      490.37     13.23 o 
   2   1   4     3011.27     3135.69     25.82 o 
   3   1   4     9503.92    10280.74     29.18 o 
   4   1   4     6645.10     7003.39     40.90 o 
   5   1   4      238.51      278.81      9.85 o 
   6   1   4      291.97      377.11     11.41 o 
   7   1   4      109.04      151.91     11.28 o 
   8   1   4     1052.36     1111.70     20.29 o 
   9   1   4      208.81      162.91     13.56 o 
  10   1   4       29.26       20.85      6.15 o 
  11   1   4        2.35        0.01     12.48 o 
  12   1   4      570.40      595.70     23.40 o 
  13   1   4        0.16        0.01     14.43 o 
  14   1   4       52.45       53.22     18.12 o 
  15   1   4      333.15      330.58     25.45 o 
  16   1   4      512.54      487.07     29.65 o 
  17   1   4       68.70       31.89     20.77 o 
  18   1   4      106.41      130.23     20.24 o 
  19   1   4       48.13       64.96     17.23 o 
  20   1   4        2.17        0.01     17.87 o 
  21   1   4       12.56        0.01     21.49 o 
  22   1   4      154.12       78.77     30.04 o 
 -23   2   4       38.14       32.13     20.70 o 
 -22   2   4        0.12        0.02     18.10 o 
 -21   2   4       56.38       71.98     11.40 o 
 -20   2   4       39.24       31.40     20.35 o 
 -19   2   4      321.67      313.42     25.00 o 
 -18   2   4       11.07       25.48     17.41 o 
 -17   2   4       21.11        9.57     17.12 o 
 -16   2   4       25.51       22.92     16.26 o 
 -15   2   4       13.03       13.06     11.69 o 
 -14   2   4       90.86       96.03      9.56 o 
 -13   2   4       41.59       52.25      7.93 o 
 -12   2   4        1.49        0.01     13.95 o 
 -11   2   4      395.66      433.09     14.86 o 
 -10   2   4      131.35      134.45      9.89 o 
  -9   2   4      402.03      505.50     15.20 o 
  -8   2   4     3041.69     3355.66     35.22 o 
  -7   2   4        4.68       18.38      5.91 o 
  -6   2   4       19.04       20.72      9.86 o 
  -5   2   4     1240.60     1061.16     29.06 o 
  -4   2   4      694.49      566.01     24.21 o 
   0   2   4        0.37        0.00     11.46 o 
   1   2   4     1336.29     1585.89     22.99 o 
   2   2   4        4.48       14.08     10.32 o 
   3   2   4     1456.47     1569.81     22.43 o 
   4   2   4      264.94      270.00     10.18 o 
   5   2   4      110.54      121.71      9.10 o 
   6   2   4     1564.32     1848.13     26.21 o 
   7   2   4     1448.48     1686.28     26.36 o 
   8   2   4      944.04      924.54     22.06 o 
   9   2   4      170.15      173.68     10.39 o 
  10   2   4       25.35       18.70     11.89 o 
  11   2   4       21.23       14.43     12.65 o 
  12   2   4      193.71      172.20     12.31 o 
  13   2   4      261.94      262.93     14.89 o 
  14   2   4       19.71       26.95     15.38 o 
  15   2   4        1.56        0.01     16.65 o 
  16   2   4        1.81        0.01     18.78 o 
  17   2   4       30.65       46.63     11.03 o 
  18   2   4      170.55      183.67     15.56 o 
  19   2   4      168.60      180.54     16.13 o 
  20   2   4       52.58       54.59     11.48 o 
  21   2   4        6.72        0.02     21.23 o 
 -22   3   4        0.13        0.02     19.58 o 
 -21   3   4        4.62        0.74     20.12 o 
 -20   3   4       19.90       36.88     12.01 o 
 -19   3   4        4.92        0.01     19.96 o 
 -18   3   4      136.64      139.33     14.23 o 
 -17   3   4       13.53        0.01     17.89 o 
 -16   3   4       34.30       27.22     16.56 o 
 -15   3   4       74.08       75.76     10.70 o 
 -14   3   4       33.34        6.93     18.50 o 
 -13   3   4      135.15      147.27     12.89 o 
 -12   3   4      141.44      111.94     22.40 o 
 -11   3   4      354.49      327.72     21.39 o 
 -10   3   4      259.22      304.86     17.73 o 
  -9   3   4      200.36      171.55     19.89 o 
  -8   3   4      307.73      304.56     21.15 o 
  -7   3   4      747.62      657.98     30.87 o 
  -6   3   4      459.28      342.61     25.99 o 
  -5   3   4       34.96       32.83     13.56 o 
   0   3   4       54.01       31.75     14.42 o 
   1   3   4      533.60      610.33     21.63 o 
   2   3   4      768.04     1024.86     21.40 o 
   3   3   4      366.41      399.63     13.95 o 
   4   3   4      908.83     1019.80     21.45 o 
   5   3   4      353.08      383.86     13.94 o 
   6   3   4      176.95      190.93     10.92 o 
   7   3   4      319.04      338.32     14.73 o 
   8   3   4      235.94      269.02     13.30 o 
   9   3   4       23.71       18.55     15.22 o 
  10   3   4        6.13        0.01     14.29 o 
  11   3   4       74.60       64.58     10.55 o 
  12   3   4       62.79       28.78     16.68 o 
  13   3   4       24.33       30.47     19.18 o 
  14   3   4       30.42       34.44     18.49 o 
  15   3   4      158.82      137.12     14.64 o 
  16   3   4       21.22       22.04     18.12 o 
  17   3   4      119.23      113.16     13.47 o 
  18   3   4       11.17       25.33     17.68 o 
  19   3   4        5.56        0.01     22.27 o 
  20   3   4       21.13       10.69     21.52 o 
 -20   4   4        2.53        1.54     18.42 o 
 -19   4   4       20.37       39.60     20.79 o 
 -18   4   4        3.79        0.01     21.88 o 
 -17   4   4       45.38       51.51     12.58 o 
 -16   4   4       10.69        0.01     18.33 o 
 -15   4   4       15.55       31.02     12.10 o 
 -14   4   4      417.11      483.76     21.68 o 
 -13   4   4       14.14        0.01     19.86 o 
 -12   4   4      941.51      890.05     36.63 o 
 -11   4   4       30.58       35.14     18.10 o 
 -10   4   4      462.60      424.98     27.19 o 
  -9   4   4      372.92      373.30     25.70 o 
  -8   4   4        4.88       31.21     15.32 o 
  -7   4   4      279.82      296.65     24.31 o 
  -6   4   4      473.21      325.25     31.59 o 
  -5   4   4       37.63       42.87     16.36 o 
  -4   4   4      197.57       92.43     24.57 o 
  -3   4   4       12.23       15.38     13.71 o 
   0   4   4      603.00      712.59     29.21 o 
   1   4   4      565.29      635.24     20.82 o 
   2   4   4        6.24        7.10     16.11 o 
   3   4   4     1020.84     1132.20     27.35 o 
   4   4   4       32.78       30.54     17.72 o 
   5   4   4       12.77       16.15     15.84 o 
   6   4   4      354.90      380.42     18.77 o 
   7   4   4       66.59       68.79     10.89 o 
   8   4   4       24.47       23.72     17.56 o 
   9   4   4       17.34       21.28     16.36 o 
  10   4   4      149.26      170.67     15.88 o 
  11   4   4       86.71      108.18     12.79 o 
  12   4   4       66.60       60.32     11.65 o 
  13   4   4      141.99      159.09     15.25 o 
  14   4   4       54.95       34.94     20.18 o 
  15   4   4        7.84       27.53     17.37 o 
  16   4   4      140.43      118.09     16.88 o 
  17   4   4        9.29       13.74     20.05 o 
  18   4   4       40.49       15.20     23.41 o 
 -17   5   4       39.85       38.87     21.57 o 
 -16   5   4      151.50      167.27     17.29 o 
 -15   5   4       33.08       14.74     23.61 o 
 -14   5   4        0.55        0.01     19.62 o 
 -13   5   4       55.92       57.17     12.21 o 
 -12   5   4       41.41       32.52     21.04 o 
 -11   5   4        1.61        0.01     18.60 o 
 -10   5   4      145.23      140.15     24.36 o 
  -9   5   4       89.54       43.03     24.13 o 
  -8   5   4      318.34      194.31     33.27 o 
  -7   5   4      480.84      410.58     34.97 o 
  -6   5   4       12.36        1.57     17.28 o 
  -4   5   4       53.53        0.01     24.60 o 
  -3   5   4      222.10       40.20     34.99 o 
  -2   5   4       33.26        0.01     20.48 o 
  -1   5   4       19.72        0.01     19.64 o 
   0   5   4      293.49      272.56     27.45 o 
   1   5   4      163.69      153.45     14.92 o 
   2   5   4        1.65        0.01     18.90 o 
   3   5   4      441.65      505.29     21.68 o 
   4   5   4      335.39      348.35     20.66 o 
   5   5   4     2013.55     2342.52     44.38 o 
   6   5   4      430.05      493.29     22.17 o 
   7   5   4      281.73      345.70     20.89 o 
   8   5   4      505.24      538.28     24.11 o 
   9   5   4      293.65      263.69     18.66 o 
  10   5   4      168.05      230.05     17.14 o 
  11   5   4       43.04       19.85     23.00 o 
  12   5   4      173.81      227.43     18.80 o 
  13   5   4        0.68        0.01     20.94 o 
  14   5   4       12.65        5.05     21.36 o 
  15   5   4       70.77       85.67     14.90 o 
 -13   6   4        0.81        0.02     21.34 o 
 -12   6   4        4.47       21.60     18.23 o 
 -11   6   4       33.18       62.30     12.20 o 
 -10   6   4        1.86        0.01     21.09 o 
  -9   6   4       72.53       85.25     23.25 o 
  -8   6   4       29.98       24.21     19.21 o 
  -7   6   4      108.16      106.13     26.38 o 
  -6   6   4        7.92       14.91     20.00 o 
  -5   6   4       27.26        0.01     22.97 o 
  -4   6   4      329.97      169.89     36.93 o 
  -3   6   4        2.93       17.54     20.28 o 
  -2   6   4       89.40       46.75     27.84 o 
  -1   6   4       46.81       15.56     24.54 o 
   0   6   4        1.59        0.01     20.42 o 
   1   6   4      173.40      226.21     20.60 o 
   2   6   4       64.83       88.41     14.17 o 
   3   6   4        0.13        0.01     20.20 o 
   4   6   4        0.31       12.16     17.75 o 
   5   6   4        0.10        3.90     19.60 o 
   6   6   4       14.33        3.98     21.58 o 
   7   6   4        0.92        0.01     20.92 o 
   8   6   4       23.15       10.44     24.26 o 
   9   6   4      117.17      135.52     16.80 o 
  10   6   4        2.61        0.01     22.16 o 
  11   6   4       41.87       63.94     17.09 o 
  -5   7   4        4.64        0.01     27.05 o 
  -4   7   4        2.33        0.01     23.33 o 
  -3   7   4       20.89       50.58     22.29 o 
  -2   7   4        1.63       11.45     22.71 o 
  -1   7   4        0.01       12.19     20.68 o 
   0   7   4        2.79        7.55     21.23 o 
   1   7   4       18.74       18.20     22.29 o 
   2   7   4       25.61       38.93     24.27 o 
   3   7   4        7.22        0.01     22.68 o 
 -24   1   5        5.44       16.26     16.26 o 
 -23   1   5        2.15       13.87     19.03 o 
 -22   1   5       14.61       20.63     17.26 o 
 -21   1   5        3.63        0.01     18.45 o 
 -20   1   5        6.70        0.01     17.43 o 
 -19   1   5        1.68       21.64     14.38 o 
 -18   1   5      157.96      151.97     20.96 o 
 -17   1   5        1.89        0.01     15.41 o 
 -16   1   5      231.17      207.12     20.53 o 
 -15   1   5        0.43        6.51     12.68 o 
 -14   1   5        8.02        0.01     13.90 o 
 -13   1   5      717.54      646.34     19.73 o 
 -12   1   5      384.93      415.47     14.78 o 
 -11   1   5        3.56        7.59      5.91 o 
 -10   1   5     1346.79     1450.50     23.41 o 
  -9   1   5       57.61       53.56      8.28 o 
  -8   1   5      216.14      276.51     10.10 o 
  -7   1   5     1505.91     1528.61     21.19 o 
  -6   1   5        0.06        0.00      8.79 o 
  -5   1   5       87.14       97.49      9.88 o 
  -4   1   5       79.28       84.08     10.14 o 
  -3   1   5      512.06      546.43     15.71 o 
  -2   1   5     4269.94     4281.48     35.60 o 
  -1   1   5       56.35       34.83      9.76 o 
   0   1   5     2722.83     2746.56     27.25 o 
   1   1   5       92.28      103.07     10.58 o 
   2   1   5     1112.45     1038.02     16.83 o 
   3   1   5      234.00      244.62      8.90 o 
   4   1   5        0.19        3.77      9.12 o 
   5   1   5     1140.74     1288.13     19.80 o 
   6   1   5      118.91      129.21      8.04 o 
   7   1   5      118.07      140.43      8.67 o 
   8   1   5       65.03       34.85     12.51 o 
   9   1   5      394.15      356.96     16.60 o 
  10   1   5       50.96       47.52     13.33 o 
  11   1   5       20.94       14.25     12.53 o 
  12   1   5      357.99      359.82     21.29 o 
  13   1   5      301.57      245.33     20.89 o 
  14   1   5      184.73      199.06     19.73 o 
  15   1   5       42.13       21.97     19.68 o 
  16   1   5        3.07        0.01     19.31 o 
  17   1   5       15.46        0.01     18.24 o 
  18   1   5       40.82       57.12     17.69 o 
  19   1   5       46.57       50.88     17.57 o 
  20   1   5        4.54       21.77     17.63 o 
  21   1   5       55.13       38.75     21.49 o 
 -23   2   5       13.62        0.76     17.72 o 
 -22   2   5        0.36        0.02     19.06 o 
 -21   2   5       41.73       45.26     10.01 o 
 -20   2   5      104.14       73.58     22.94 o 
 -19   2   5       24.72       19.28     17.16 o 
 -18   2   5      111.97      120.72     14.02 o 
 -17   2   5       27.44       13.32     17.71 o 
 -16   2   5       86.64       67.54     17.22 o 
 -15   2   5      353.63      360.32     16.34 o 
 -14   2   5       10.37        6.60     13.74 o 
 -13   2   5      143.51      167.49     11.35 o 
 -12   2   5        1.83        3.48     11.64 o 
 -11   2   5      373.39      373.37     14.41 o 
 -10   2   5      705.54      641.21     17.66 o 
  -9   2   5       46.15       18.72     11.78 o 
  -8   2   5      423.15      495.32     18.93 o 
  -7   2   5      706.41      792.50     22.55 o 
  -6   2   5       44.95       36.40      9.38 o 
  -5   2   5       40.76       32.89     10.40 o 
  -4   2   5        0.70        1.94      9.62 o 
  -3   2   5        2.08        0.01     10.27 o 
   0   2   5      138.41      134.43     11.45 o 
   1   2   5      195.27      213.26      9.09 o 
   2   2   5     1119.04     1093.02     19.13 o 
   3   2   5      244.50      295.92     10.64 o 
   4   2   5      758.81      855.04     17.32 o 
   5   2   5     2741.22     2855.28     34.15 o 
   6   2   5      150.39      149.35      9.61 o 
   7   2   5     1086.80     1201.31     22.70 o 
   8   2   5      199.27      190.29     11.17 o 
   9   2   5      829.27      772.23     19.95 o 
  10   2   5      101.67       83.41      8.74 o 
  11   2   5       15.60        8.87     13.63 o 
  12   2   5        0.01        0.01     14.90 o 
  13   2   5      224.88      251.18     15.10 o 
  14   2   5        5.74        6.15     14.95 o 
  15   2   5       78.20       64.91     11.42 o 
  16   2   5      612.54      605.99     23.15 o 
  17   2   5        2.38        9.86     16.71 o 
  18   2   5       49.68       39.89     18.62 o 
  19   2   5       16.29        0.01     20.09 o 
  20   2   5       45.84       21.31     22.40 o 
 -22   3   5        0.60        0.02     21.24 o 
 -21   3   5        4.24       23.45     17.53 o 
 -20   3   5       47.05       71.99     12.76 o 
 -19   3   5      302.53      342.19     18.76 o 
 -18   3   5        1.11        3.73     17.11 o 
 -17   3   5        3.23        0.59     16.75 o 
 -16   3   5      175.01      185.84     14.81 o 
 -15   3   5       23.40       17.40     15.30 o 
 -14   3   5      129.24      128.28     13.08 o 
 -13   3   5       72.57       88.15     12.21 o 
 -12   3   5        0.00        0.01     15.19 o 
 -11   3   5      134.58      146.42     17.47 o 
 -10   3   5      123.91      114.91     16.15 o 
  -9   3   5      162.34      136.26     17.94 o 
  -8   3   5       21.01        8.43     12.01 o 
  -7   3   5        7.61       18.35      5.82 o 
  -5   3   5      238.38      124.66     21.56 o 
   0   3   5     1255.96     1183.93     32.41 o 
   1   3   5     2829.47     3047.37     41.46 o 
   2   3   5       94.30       79.68      8.69 o 
   3   3   5      439.87      470.43     14.83 o 
   4   3   5      626.69      617.50     17.71 o 
   5   3   5        0.10        0.35     12.49 o 
   6   3   5        8.01       36.15      8.07 o 
   7   3   5      225.87      284.33     14.52 o 
   8   3   5      317.36      321.40     14.71 o 
   9   3   5      120.32      131.15     12.80 o 
  10   3   5       11.87       12.32     12.72 o 
  11   3   5       23.11       39.11      8.30 o 
  12   3   5      538.65      554.52     20.41 o 
  13   3   5        2.45        0.01     17.97 o 
  14   3   5      583.85      571.96     21.83 o 
  15   3   5       68.86       31.23     19.67 o 
  16   3   5       20.71       33.00     18.30 o 
  17   3   5       39.53       32.85     19.65 o 
  18   3   5        0.00        0.01     21.34 o 
  19   3   5       21.08       28.38     18.87 o 
 -20   4   5       33.92       75.89     12.81 o 
 -19   4   5       37.16       66.07     12.87 o 
 -18   4   5        4.78        6.28     18.46 o 
 -17   4   5       18.51        0.01     21.13 o 
 -16   4   5        0.30       17.13     16.63 o 
 -15   4   5      139.19      189.19     15.30 o 
 -14   4   5       19.78       27.74     18.89 o 
 -13   4   5        7.84       17.12     16.85 o 
 -12   4   5      259.56      255.90     25.76 o 
 -11   4   5       30.63       13.18     20.76 o 
 -10   4   5      249.60      227.95     23.65 o 
  -9   4   5     1225.70     1291.94     44.94 o 
  -8   4   5       45.94       41.23     18.91 o 
  -7   4   5      392.77      389.14     30.86 o 
  -6   4   5      284.39      232.92     26.50 o 
  -5   4   5      128.95       19.63     22.94 o 
  -4   4   5      253.88       95.17     26.94 o 
  -3   4   5       23.36        0.01     17.47 o 
  -1   4   5       53.09       22.89     16.44 o 
   0   4   5        6.27        0.01     15.24 o 
   1   4   5       35.53       26.26      8.43 o 
   2   4   5        1.86       11.52     15.09 o 
   3   4   5     1575.60     1582.45     31.26 o 
   4   4   5       28.46       50.13      9.69 o 
   5   4   5       10.70        0.01     17.19 o 
   6   4   5      173.62      212.80     14.61 o 
   7   4   5      176.15      177.25     15.01 o 
   8   4   5      106.88      130.18     14.18 o 
   9   4   5      635.41      645.64     24.03 o 
  10   4   5      968.78     1034.50     29.64 o 
  11   4   5       17.02       28.63     12.18 o 
  12   4   5        0.17       11.16     15.64 o 
  13   4   5       44.47       56.77     12.63 o 
  14   4   5       42.49       41.31     21.83 o 
  15   4   5       64.87       71.08     15.51 o 
  16   4   5       66.28       90.95     24.39 o 
  17   4   5        3.62        0.02     20.99 o 
 -17   5   5        6.22       12.96     21.52 o 
 -16   5   5       17.04       13.17     24.25 o 
 -15   5   5       27.56        2.81     23.48 o 
 -14   5   5        2.66        0.01     20.31 o 
 -13   5   5       40.43       55.41     20.46 o 
 -12   5   5       58.48       40.88     24.88 o 
 -11   5   5        0.63        0.01     21.54 o 
 -10   5   5       29.22       14.73     21.60 o 
  -9   5   5        3.38        6.29     18.10 o 
  -8   5   5        0.79        0.01     19.76 o 
  -7   5   5       33.51       27.18     22.01 o 
  -6   5   5      212.16       67.63     31.71 o 
  -5   5   5        4.54        5.76     18.88 o 
  -4   5   5        1.98        0.01     18.82 o 
  -3   5   5      102.74       71.65     24.06 o 
  -2   5   5        3.70        0.01     19.25 o 
  -1   5   5       28.66        3.05     19.54 o 
   0   5   5      155.85      187.83     20.50 o 
   1   5   5       36.04        0.01     20.19 o 
   2   5   5        0.91        0.01     20.30 o 
   3   5   5      148.40      177.25     16.45 o 
   4   5   5       40.38       49.13     12.75 o 
   5   5   5      116.46      155.87     17.66 o 
   6   5   5       28.91       35.97     12.08 o 
   7   5   5      332.41      301.01     19.18 o 
   8   5   5        0.44        8.93     19.68 o 
   9   5   5       33.54       35.11     11.84 o 
  10   5   5       50.89       50.08     12.45 o 
  11   5   5       46.55       44.96     13.25 o 
  12   5   5      104.20      129.11     15.88 o 
  13   5   5        0.52        0.01     19.34 o 
  14   5   5       26.94       43.73     11.46 o 
  15   5   5        1.22       16.24     19.73 o 
 -13   6   5        0.08        0.02     21.48 o 
 -12   6   5       28.10       49.77     12.17 o 
 -11   6   5        0.16       18.91     18.20 o 
 -10   6   5       29.64       35.45     21.85 o 
  -9   6   5        5.73       19.39     19.31 o 
  -8   6   5        5.08        2.03     21.36 o 
  -7   6   5        9.17        0.01     23.74 o 
  -6   6   5        5.63        0.01     20.80 o 
  -5   6   5       28.17       27.12     20.14 o 
  -4   6   5       51.55        0.01     22.83 o 
  -3   6   5        0.00       31.10     15.79 o 
  -2   6   5        0.01        0.01     20.56 o 
  -1   6   5       51.18        5.05     24.03 o 
   0   6   5       27.46       10.08     21.14 o 
   1   6   5        0.54        0.01     22.45 o 
   2   6   5       28.82       22.37     22.46 o 
   3   6   5       18.52        0.01     22.66 o 
   4   6   5       20.43       44.67     12.21 o 
   5   6   5        0.07       18.03     17.50 o 
   6   6   5       26.04       49.86     12.60 o 
   7   6   5       21.76        2.79     22.94 o 
   8   6   5       48.15        9.29     24.57 o 
   9   6   5        1.97        0.01     23.56 o 
  10   6   5        5.59        0.01     25.09 o 
  -3   7   5       70.92       70.51     26.52 o 
  -2   7   5        5.34        0.01     25.35 o 
  -1   7   5        3.91        0.01     24.08 o 
   0   7   5       67.68      123.82     16.81 o 
   1   7   5      105.89      110.58     29.88 o 
 -24   0   6        4.48        0.01     24.30 o 
 -23   0   6      144.60       13.00     36.59 o 
 -22   0   6        9.24        9.52     17.66 o 
 -21   0   6        1.56        1.92     18.23 o 
 -20   0   6      144.12      135.15     22.19 o 
 -19   0   6       23.63       15.22     17.97 o 
 -18   0   6       17.63        3.69     16.92 o 
 -17   0   6       89.46       53.33     19.80 o 
 -16   0   6      103.16       94.07     19.03 o 
 -15   0   6      233.77      155.64     21.34 o 
 -14   0   6       21.93        0.01     14.20 o 
 -13   0   6       32.70       17.85     14.63 o 
 -12   0   6     9718.02     9336.78     81.94 o 
 -11   0   6     2085.63     2245.12     38.12 o 
 -10   0   6     3020.89     3144.07     41.05 o 
  -9   0   6      169.56      192.70     14.32 o 
  -8   0   6      466.55      356.71     17.41 o 
  -7   0   6      269.53      233.48     14.00 o 
  -6   0   6      706.59      769.01     17.60 o 
  -5   0   6       89.65       93.20     13.23 o 
  -4   0   6      379.82      391.19     10.04 o 
  -3   0   6      108.75       86.75      6.39 o 
  -2   0   6     1034.44      997.03     14.68 o 
  -1   0   6       48.77       34.50     10.01 o 
   0   0   6     1099.45      949.89     14.59 o 
   1   0   6      279.97      298.84      9.50 o 
   2   0   6     2805.66     2506.81     23.95 o 
   3   0   6      823.66      674.85     13.22 o 
   4   0   6      761.42      715.47     14.14 o 
   5   0   6     2070.08     1797.61     22.71 o 
   6   0   6      511.48      527.57     13.71 o 
   7   0   6     1168.14     1147.18     20.25 o 
   8   0   6      587.73      591.91     15.86 o 
  10   0   6      647.26      578.46     17.08 o 
  11   0   6      500.36      446.43     20.61 o 
  12   0   6      255.33      283.46     18.30 o 
  13   0   6      194.20      171.96     19.21 o 
  14   0   6       47.52       54.53     10.64 o 
  15   0   6      814.03      900.85     34.05 o 
  16   0   6       76.77       58.85     19.54 o 
  17   0   6        2.70        0.01     19.00 o 
  18   0   6      185.76      169.86     21.45 o 
  19   0   6       15.20        0.01     22.09 o 
  20   0   6      176.60      184.62     24.44 o 
  21   0   6        9.59        0.02     20.74 o 
 -23   1   6       31.51        0.01     22.45 o 
 -22   1   6       38.48       13.82     18.80 o 
 -21   1   6       81.31       80.65     23.12 o 
 -20   1   6       74.26       42.21     19.04 o 
 -19   1   6       16.75       18.38     16.96 o 
 -18   1   6        7.68       31.80     13.20 o 
 -17   1   6       16.72       40.41     17.64 o 
 -16   1   6      280.59      285.89     15.95 o 
 -15   1   6      314.46      352.86     15.53 o 
 -14   1   6      676.76      742.83     21.12 o 
 -13   1   6      157.35      152.77     11.13 o 
 -12   1   6       11.07        0.01     13.08 o 
 -11   1   6      677.73      643.00     17.22 o 
 -10   1   6      395.55      396.77     13.18 o 
  -9   1   6     4311.55     4454.10     39.32 o 
  -8   1   6     1314.00     1341.35     21.34 o 
  -7   1   6       87.24      116.01      8.41 o 
  -6   1   6      355.73      294.50     10.17 o 
  -5   1   6     1642.27     1484.90     22.99 o 
  -4   1   6        0.66       43.26     11.07 o 
  -3   1   6     4514.58     4190.16     38.03 o 
  -2   1   6      334.40      326.43     14.43 o 
  -1   1   6      355.27      332.59     12.63 o 
   0   1   6     1234.51     1134.35     25.38 o 
   1   1   6     4290.29     4206.20     34.22 o 
   2   1   6       54.72       49.80     12.51 o 
   3   1   6      366.84      393.04     11.55 o 
   4   1   6     3100.83     3112.16     31.97 o 
   5   1   6     1024.12     1097.73     19.86 o 
   6   1   6      273.72      283.48     16.10 o 
   7   1   6      226.01      213.68     10.43 o 
   8   1   6        6.91        8.95     11.33 o 
   9   1   6      352.90      359.61     18.28 o 
  10   1   6       11.47        0.01     13.02 o 
  11   1   6      626.07      556.49     25.25 o 
  12   1   6       80.59       83.09     16.90 o 
  13   1   6       25.85       12.23     18.01 o 
  14   1   6     2300.38     2128.53     49.87 o 
  15   1   6      338.69      291.24     27.73 o 
  16   1   6       80.08       67.46     21.22 o 
  17   1   6       82.87       72.43     18.55 o 
  18   1   6        3.28        0.01     17.63 o 
  19   1   6       62.56       76.29     19.81 o 
  20   1   6        4.18        5.84     20.47 o 
 -23   2   6        0.84       17.58     17.14 o 
 -22   2   6        0.17       26.74     15.95 o 
 -21   2   6        0.18        0.01     18.39 o 
 -20   2   6      106.77      115.96     23.41 o 
 -19   2   6       99.36      113.51     14.67 o 
 -18   2   6      912.47      999.88     29.93 o 
 -17   2   6       69.14       23.72     19.24 o 
 -16   2   6       12.96        2.03     15.25 o 
 -15   2   6       95.59       94.60     11.00 o 
 -14   2   6       42.89       43.31      9.23 o 
 -13   2   6     1318.75     1394.79     28.84 o 
 -12   2   6       71.64       66.03      9.70 o 
 -11   2   6      881.52      942.13     21.64 o 
 -10   2   6      192.42      204.56     10.86 o 
  -9   2   6      428.51      441.02     15.04 o 
  -8   2   6      115.93       73.83     13.48 o 
  -7   2   6     1564.12     1579.00     28.22 o 
  -6   2   6       46.00       41.04     10.50 o 
  -5   2   6     1826.54     1554.21     32.39 o 
  -4   2   6     1319.42     1257.09     31.43 o 
  -3   2   6     3187.54     2529.02     45.07 o 
  -2   2   6      717.33      581.83     21.07 o 
  -1   2   6       14.94       11.43     10.08 o 
   0   2   6      996.88      914.13     25.61 o 
   1   2   6      714.85      710.47     16.23 o 
   2   2   6     1772.22     2001.00     27.05 o 
   3   2   6      197.18      228.64     10.62 o 
   4   2   6     3137.57     3261.07     36.41 o 
   5   2   6       25.34       21.81     11.49 o 
   6   2   6       72.41       67.97      7.57 o 
   7   2   6        0.10        0.01     13.02 o 
   8   2   6       97.44      118.48     10.23 o 
   9   2   6      204.11      174.87     11.47 o 
  10   2   6      785.06      790.75     21.28 o 
  11   2   6       56.04       64.61      9.50 o 
  12   2   6        2.26        0.01     15.55 o 
  13   2   6        0.51       18.20     14.70 o 
  14   2   6        3.21        0.01     17.29 o 
  15   2   6      393.90      390.97     20.97 o 
  16   2   6       88.84       72.82     12.49 o 
  17   2   6       26.60       20.54     17.95 o 
  18   2   6       19.97       29.94     17.66 o 
  19   2   6       27.54       10.09     20.68 o 
  20   2   6       19.30       31.41     12.09 o 
 -22   3   6        3.12        0.01     23.59 o 
 -21   3   6        8.14       10.31     20.35 o 
 -20   3   6        5.78       12.57     18.59 o 
 -19   3   6       20.63       24.50     20.59 o 
 -18   3   6       43.59       52.84     11.71 o 
 -17   3   6        0.79        0.01     16.60 o 
 -16   3   6       32.08       13.54     18.74 o 
 -15   3   6      196.97      247.47     14.86 o 
 -14   3   6      388.67      363.40     18.02 o 
 -13   3   6        7.43        5.77     16.33 o 
 -12   3   6      702.19      740.48     29.63 o 
 -11   3   6      238.18      298.31     19.63 o 
 -10   3   6      126.69      122.27     18.14 o 
  -9   3   6       12.52        0.01     15.32 o 
  -8   3   6       78.27       63.00     14.78 o 
  -7   3   6        0.20        0.01     12.60 o 
  -6   3   6      112.29       64.94     16.31 o 
  -5   3   6       13.88        0.01     14.28 o 
  -4   3   6      216.78       92.24     24.52 o 
  -3   3   6        1.51        0.01     12.32 o 
  -2   3   6      116.52       21.96     18.33 o 
  -1   3   6        0.30        0.01     12.84 o 
   0   3   6      257.09      207.17     18.95 o 
   1   3   6      208.01      258.89     17.76 o 
   2   3   6      119.59      157.51     15.61 o 
   3   3   6        6.83        0.01     14.52 o 
   4   3   6       34.42       14.94     13.74 o 
   5   3   6       50.32       48.93      8.61 o 
   6   3   6       88.62       77.92      9.36 o 
   7   3   6       23.58       14.06     15.55 o 
   8   3   6        1.19        4.77     13.93 o 
   9   3   6       24.73       33.73     14.44 o 
  10   3   6       20.66       25.43     14.57 o 
  11   3   6        4.09        0.01     15.81 o 
  12   3   6       32.17       28.78     17.95 o 
  13   3   6      249.29      216.61     16.11 o 
  14   3   6        0.01        6.52     17.60 o 
  15   3   6       15.82       16.27     16.74 o 
  16   3   6        0.63        0.66     17.34 o 
  17   3   6        0.40        6.26     17.60 o 
  18   3   6        6.09       16.15     16.44 o 
  19   3   6       18.93       36.36     19.21 o 
 -20   4   6        3.48       25.51     19.90 o 
 -19   4   6        0.06        0.01     21.31 o 
 -18   4   6       82.12       66.18     14.14 o 
 -17   4   6       64.68       27.35     14.47 o 
 -16   4   6        0.63       21.15     17.23 o 
 -15   4   6       76.12      103.13     14.36 o 
 -14   4   6       17.46        0.01     20.25 o 
 -13   4   6        6.56        9.53     17.79 o 
 -12   4   6      164.39      162.40     24.30 o 
 -11   4   6       38.75       28.41     20.37 o 
 -10   4   6        6.48        0.01     18.70 o 
  -9   4   6       52.79       33.61     19.39 o 
  -8   4   6      164.68      155.27     23.07 o 
  -7   4   6       94.58      103.43     20.04 o 
  -6   4   6        6.85        0.01     18.62 o 
  -5   4   6       40.55       28.92     18.04 o 
  -4   4   6       61.56       48.85     17.23 o 
  -3   4   6       15.80        0.01     17.47 o 
  -2   4   6      113.89       60.61     21.82 o 
  -1   4   6        0.77        0.01     17.46 o 
   0   4   6      380.65      365.20     24.22 o 
   1   4   6     1146.40     1186.23     34.87 o 
   2   4   6      135.83      158.03     12.15 o 
   3   4   6      360.10      419.68     17.88 o 
   4   4   6      135.96      121.77     13.76 o 
   5   4   6      668.67      619.39     21.51 o 
   6   4   6      488.41      487.91     20.12 o 
   7   4   6       56.25       67.66     12.94 o 
   8   4   6       17.13        0.01     17.79 o 
   9   4   6       63.87       31.14     20.14 o 
  10   4   6      155.64      169.06     15.25 o 
  11   4   6        5.85        0.01     17.80 o 
  12   4   6       33.90       12.84     21.10 o 
  13   4   6      347.17      348.76     20.13 o 
  14   4   6        6.42        7.37     18.85 o 
  15   4   6      132.98      124.41     15.61 o 
  16   4   6       35.67       25.77     22.86 o 
  17   4   6       28.14       25.47     22.01 o 
 -17   5   6        0.71        0.01     22.97 o 
 -16   5   6      256.33      294.00     21.37 o 
 -15   5   6      155.24      105.80     31.59 o 
 -14   5   6        0.59        0.01     22.48 o 
 -13   5   6        9.58       29.69     17.52 o 
 -12   5   6       98.18       89.24     22.27 o 
 -11   5   6      436.32      380.07     32.16 o 
 -10   5   6        1.52        0.01     17.91 o 
  -9   5   6       20.56       20.38     19.70 o 
  -8   5   6      804.51      633.40     45.18 o 
  -7   5   6       20.06       30.53     20.58 o 
  -6   5   6      434.07      368.69     40.20 o 
  -5   5   6        0.01        0.01     19.95 o 
  -4   5   6      275.26      127.69     32.58 o 
  -1   5   6      121.26       93.16     26.42 o 
   0   5   6      159.18      164.52     26.46 o 
   1   5   6      425.34      491.15     31.51 o 
   2   5   6      354.98      397.14     20.74 o 
   3   5   6        0.15       10.35     20.37 o 
   4   5   6      538.03      588.94     23.49 o 
   5   5   6       29.56        9.65     22.53 o 
   6   5   6       22.39       23.85     18.95 o 
   7   5   6        5.57        0.01     19.37 o 
   8   5   6       50.23       82.66     12.32 o 
   9   5   6       71.52       95.74     16.35 o 
  10   5   6        2.30        0.01     21.34 o 
  11   5   6       64.07       89.64     15.33 o 
  12   5   6       79.11       39.71     28.24 o 
  13   5   6       39.71       67.49     16.43 o 
  14   5   6       84.60      122.72     16.69 o 
 -12   6   6       67.31       68.02     26.83 o 
 -11   6   6        4.69        0.02     19.73 o 
 -10   6   6        9.48       33.02     19.48 o 
  -9   6   6       13.02       36.51     18.73 o 
  -8   6   6       35.45       58.48     21.59 o 
  -7   6   6      206.90      214.27     33.23 o 
  -6   6   6        1.19       21.31     18.98 o 
  -5   6   6       49.50       36.18     25.17 o 
  -4   6   6       15.08        8.47     20.01 o 
  -3   6   6        3.53       15.54     19.37 o 
  -2   6   6       80.64       38.09     27.38 o 
  -1   6   6        0.07       34.86     18.30 o 
   0   6   6      104.24      108.17     25.48 o 
   1   6   6       93.41      123.02     15.01 o 
   2   6   6       31.22       35.53     22.73 o 
   3   6   6        0.47       13.32     19.87 o 
   4   6   6       64.71       39.21     25.09 o 
   5   6   6      147.95      167.55     17.16 o 
   6   6   6      114.02      132.07     16.47 o 
   7   6   6       15.58       20.82     20.80 o 
   8   6   6      288.07      381.26     23.36 o 
   9   6   6        0.00        0.01     22.55 o 
  10   6   6       35.66        4.67     27.34 o 
 -23   1   7        0.72        3.20     10.30 o 
 -22   1   7       12.70       27.89     17.63 o 
 -21   1   7        4.93       21.70     15.32 o 
 -20   1   7        1.11       26.63     13.33 o 
 -19   1   7        2.26        0.01     16.52 o 
 -18   1   7       19.78       25.61      8.80 o 
 -17   1   7      174.53      180.75     21.05 o 
 -16   1   7        0.96       20.30     12.81 o 
 -15   1   7      122.50      126.19     10.84 o 
 -14   1   7       45.64       43.37      8.05 o 
 -13   1   7       97.56      102.65     10.45 o 
 -12   1   7        0.63       10.81     11.72 o 
 -11   1   7        5.98        9.08     11.29 o 
 -10   1   7      590.08      626.00     16.44 o 
  -9   1   7      464.30      528.48     14.99 o 
  -8   1   7      292.95      347.79     12.46 o 
  -7   1   7        0.49        0.01     10.01 o 
  -6   1   7        1.36        0.01      9.88 o 
  -5   1   7      380.95      402.11     12.09 o 
  -4   1   7     4767.84     4677.96     42.08 o 
  -3   1   7     3271.01     3186.31     33.94 o 
  -2   1   7     1678.56     1677.35     27.60 o 
  -1   1   7     3510.41     3346.05     23.55 o 
   0   1   7     2122.17     2182.03     28.68 o 
   1   1   7     1387.03     1530.24     21.49 o 
   2   1   7      130.83      123.54      8.81 o 
   3   1   7     1527.49     1405.47     21.48 o 
   4   1   7      232.08      257.25     11.23 o 
   5   1   7     1166.75     1221.68     21.60 o 
   6   1   7       88.40       93.12      8.16 o 
   7   1   7      453.33      431.11     19.44 o 
   8   1   7      114.89      135.17     12.87 o 
   9   1   7       15.94       20.01     11.50 o 
  10   1   7      176.44      133.60     17.42 o 
  11   1   7        0.44        3.95     13.87 o 
  12   1   7      437.24      451.17     24.20 o 
  13   1   7       73.97       36.41     20.53 o 
  14   1   7      249.00      210.84     22.20 o 
  15   1   7      175.66      223.20     20.57 o 
  16   1   7      139.14      111.12     22.60 o 
  17   1   7        1.57        3.19     16.45 o 
  18   1   7       16.92       20.30     18.54 o 
  19   1   7        3.76        0.71     18.86 o 
  20   1   7       21.86        0.02     21.54 o 
 -23   2   7       43.69       66.62     13.23 o 
 -22   2   7        3.52        0.02     17.42 o 
 -21   2   7       12.11        0.01     18.78 o 
 -20   2   7       63.64       83.75     11.98 o 
 -19   2   7      214.30      180.74     24.31 o 
 -18   2   7      119.96      132.79     21.78 o 
 -17   2   7       27.26        6.05     17.12 o 
 -16   2   7        7.11        0.01     16.26 o 
 -15   2   7       35.35       28.36     14.90 o 
 -14   2   7      163.75      190.87     13.06 o 
 -13   2   7       95.63       81.56     10.88 o 
 -12   2   7       27.39       27.52     14.27 o 
 -11   2   7      758.60      722.86     19.84 o 
 -10   2   7      572.96      655.56     18.65 o 
  -9   2   7       36.70       21.94     12.53 o 
  -8   2   7       28.07       28.43      7.53 o 
  -7   2   7       10.06        0.01     10.68 o 
  -6   2   7      122.46      151.32     14.08 o 
  -5   2   7       10.84       13.22     11.32 o 
  -4   2   7       72.34       45.20     12.76 o 
  -3   2   7      511.33      481.67     18.23 o 
  -2   2   7      610.94      616.66     21.97 o 
  -1   2   7      118.91       84.47     15.40 o 
   0   2   7        9.71        3.12     10.22 o 
   1   2   7       13.73        0.01     11.88 o 
   2   2   7     1096.63     1094.44     20.65 o 
   3   2   7      364.72      393.95     13.43 o 
   4   2   7      906.79      990.36     20.38 o 
   5   2   7       36.39        0.01     14.64 o 
   6   2   7      194.77      192.41     11.15 o 
   7   2   7       58.57       63.47      8.28 o 
   8   2   7       76.18       74.18      8.86 o 
   9   2   7        4.85        4.65     12.75 o 
  10   2   7      115.29      113.19     10.38 o 
  11   2   7       58.37       53.81      9.75 o 
  12   2   7      286.25      263.84     15.35 o 
  13   2   7       27.73       33.93      8.95 o 
  14   2   7      175.96      149.80     15.80 o 
  15   2   7      149.19      145.38     14.50 o 
  16   2   7        5.51        0.01     19.32 o 
  17   2   7        0.48       14.77     16.33 o 
  18   2   7       10.30       10.65     19.63 o 
  19   2   7       47.38       39.01     22.03 o 
 -21   3   7        5.55        0.02     19.88 o 
 -20   3   7       34.86       21.92     22.26 o 
 -19   3   7       19.72       36.26     20.74 o 
 -18   3   7        5.33       28.05     16.55 o 
 -17   3   7       55.08       74.84     11.93 o 
 -16   3   7        0.61        0.01     19.89 o 
 -15   3   7       39.25       43.21     10.92 o 
 -14   3   7     1210.77     1327.72     31.40 o 
 -13   3   7      354.31      341.84     17.90 o 
 -12   3   7      543.67      604.18     22.26 o 
 -11   3   7      490.09      540.03     25.24 o 
 -10   3   7        2.81       11.61     13.51 o 
  -9   3   7       44.82       42.48     14.72 o 
  -8   3   7       73.01       57.94     15.95 o 
  -7   3   7      228.09      222.39     21.14 o 
  -6   3   7        7.70       38.33     11.96 o 
  -5   3   7       18.44        6.90     13.72 o 
  -4   3   7       80.35       49.52     14.81 o 
  -3   3   7      309.91      230.86     24.29 o 
  -1   3   7      193.30      167.59     19.29 o 
   0   3   7       13.08        0.01     14.21 o 
   1   3   7     1472.89     1528.97     36.02 o 
   2   3   7      217.76      218.53     17.29 o 
   3   3   7      583.82      585.85     18.47 o 
   4   3   7        3.39       13.25     12.66 o 
   5   3   7        1.07        0.01     13.05 o 
   6   3   7      672.24      634.08     20.45 o 
   7   3   7        0.34       21.53     12.19 o 
   8   3   7      234.95      234.34     14.23 o 
   9   3   7       33.18       23.15     17.24 o 
  10   3   7      107.41       95.57     11.62 o 
  11   3   7      152.94      186.04     14.70 o 
  12   3   7        0.43        7.28     14.53 o 
  13   3   7        0.03        0.01     16.72 o 
  14   3   7      132.64      143.80     17.78 o 
  15   3   7       15.19       12.42     20.14 o 
  16   3   7      260.64      278.58     19.36 o 
  17   3   7        5.62        0.01     20.37 o 
  18   3   7       15.65        6.11     23.38 o 
 -19   4   7        1.06        0.01     21.23 o 
 -18   4   7      111.29      134.61     16.41 o 
 -17   4   7       38.34       79.02     12.95 o 
 -16   4   7        9.03        1.96     17.92 o 
 -15   4   7       83.78      106.88     12.95 o 
 -14   4   7       94.78       82.62     22.63 o 
 -13   4   7        0.17        0.01     18.77 o 
 -12   4   7       50.02       60.34     11.65 o 
 -11   4   7       15.53       39.32     16.83 o 
 -10   4   7       55.45       41.02     16.77 o 
  -9   4   7      133.95       82.35     21.49 o 
  -8   4   7      143.57      140.59     20.55 o 
  -7   4   7       32.05        0.01     18.54 o 
  -6   4   7       25.44       22.92     16.21 o 
  -5   4   7      476.82      411.87     31.62 o 
  -4   4   7        6.77        0.01     15.49 o 
  -3   4   7      309.20      168.48     30.74 o 
  -2   4   7      326.08      253.70     29.13 o 
   0   4   7       23.05       31.37     17.17 o 
   1   4   7       19.87       26.49     10.53 o 
   2   4   7      321.42      288.59     17.38 o 
   3   4   7     1289.82     1382.25     32.82 o 
   4   4   7      274.71      285.57     16.52 o 
   5   4   7      112.86      119.25     13.36 o 
   6   4   7       21.20       22.17     17.11 o 
   7   4   7       44.94       73.05     10.78 o 
   8   4   7      113.76      152.94     13.65 o 
   9   4   7      103.54      124.92     13.85 o 
  10   4   7      172.14      183.85     15.24 o 
  11   4   7       76.89       69.82     12.02 o 
  12   4   7      136.92      187.13     15.66 o 
  13   4   7       48.09       43.41     12.75 o 
  14   4   7      142.21      110.90     15.66 o 
  15   4   7       79.09       94.06     14.30 o 
  16   4   7        2.42        4.59     21.84 o 
 -16   5   7        8.10       28.51     21.45 o 
 -15   5   7        0.81       13.01     20.79 o 
 -14   5   7        8.38        0.01     21.51 o 
 -13   5   7        3.25       24.66     10.12 o 
 -12   5   7       13.90        5.22     20.28 o 
 -11   5   7       21.36       25.28     19.99 o 
 -10   5   7       47.40       29.47     20.89 o 
  -9   5   7        6.35        0.01     19.34 o 
  -8   5   7       73.30       28.62     23.21 o 
  -7   5   7        7.26        0.01     21.79 o 
  -6   5   7      425.24      283.95     37.45 o 
  -5   5   7       14.16        0.01     19.02 o 
  -4   5   7      312.53      136.61     34.82 o 
  -3   5   7        2.59        0.01     19.82 o 
  -2   5   7       61.07       56.52     20.94 o 
  -1   5   7      198.88      126.21     27.42 o 
   0   5   7      169.71      132.29     27.12 o 
   1   5   7       17.07        0.01     21.13 o 
   2   5   7      251.64      263.43     27.63 o 
   3   5   7        9.89        0.01     21.88 o 
   4   5   7       12.15        0.01     21.10 o 
   5   5   7       48.12       26.83     12.03 o 
   6   5   7       71.69       71.19     13.41 o 
   7   5   7      148.16      196.29     16.80 o 
   8   5   7       60.19       75.07     12.78 o 
   9   5   7      118.88      154.74     18.30 o 
  10   5   7        1.12        0.69     20.56 o 
  11   5   7       56.69       29.79     24.39 o 
  12   5   7        0.12        0.01     21.15 o 
  13   5   7        0.02        0.02     21.81 o 
 -12   6   7        0.45       16.96     19.23 o 
 -11   6   7        0.39        0.01     21.21 o 
 -10   6   7        1.32        0.01     22.94 o 
  -9   6   7        1.28        0.01     22.58 o 
  -8   6   7      110.96       86.69     24.75 o 
  -7   6   7      121.36       45.06     30.17 o 
  -6   6   7       40.86       49.91     22.29 o 
  -5   6   7        1.89       29.75     17.16 o 
  -4   6   7       31.74        0.01     24.20 o 
  -3   6   7       16.61       13.34     20.22 o 
  -2   6   7        5.98        4.65     21.63 o 
  -1   6   7      210.77      127.17     30.15 o 
   0   6   7        1.35        0.01     20.66 o 
   1   6   7        8.43       22.21     19.88 o 
   2   6   7        9.30        0.01     21.78 o 
   3   6   7        2.69       13.07     18.32 o 
   4   6   7        3.53       11.18     18.56 o 
   5   6   7       14.17        9.96     20.41 o 
   6   6   7       58.34       50.32     14.45 o 
   7   6   7       35.08       61.47     16.00 o 
   8   6   7       11.96       31.94     25.13 o 
   9   6   7       38.01       14.06     26.23 o 
 -23   0   8       81.74       77.06     28.25 o 
 -22   0   8       93.60       29.39     29.04 o 
 -21   0   8        0.41        0.01     18.02 o 
 -20   0   8       47.27        0.01     22.21 o 
 -19   0   8       77.02        6.45     24.76 o 
 -18   0   8      311.43      281.61     29.16 o 
 -17   0   8       53.65       25.97     17.69 o 
 -16   0   8        0.05       23.43     13.26 o 
 -15   0   8        0.02        0.01     17.37 o 
 -14   0   8       98.23       71.91     15.56 o 
 -13   0   8     2259.77     1808.49     42.71 o 
 -12   0   8      185.72      242.51     18.74 o 
 -11   0   8       44.23       45.64     13.43 o 
 -10   0   8      171.92      166.95     15.53 o 
  -9   0   8       52.35       54.01     16.21 o 
  -8   0   8     1316.05     1449.72     27.93 o 
  -7   0   8       34.12       33.14     10.04 o 
  -6   0   8       27.79        0.01     13.38 o 
  -5   0   8      864.76      788.91     16.00 o 
  -4   0   8       12.11        0.00     12.89 o 
  -3   0   8      146.83      135.53      8.33 o 
  -2   0   8     6861.18     7168.97     46.27 o 
  -1   0   8     1018.13     1196.25     19.21 o 
   0   0   8     2534.27     2552.96     27.65 o 
   1   0   8      376.30      410.52     12.29 o 
   2   0   8     2541.82     2313.08     27.89 o 
   3   0   8        8.84        0.01     10.25 o 
   4   0   8      263.18      297.53     12.35 o 
   5   0   8     2033.52     1946.87     27.44 o 
   6   0   8      280.93      281.39     11.53 o 
   7   0   8      208.98      196.59     10.28 o 
   8   0   8      188.15      177.62     11.15 o 
   9   0   8      736.99      721.63     20.12 o 
  10   0   8      383.03      378.07     16.15 o 
  11   0   8     1406.97     1305.83     28.53 o 
  12   0   8      516.55      469.45     24.17 o 
  13   0   8      276.60      278.73     21.03 o 
  14   0   8      421.95      426.69     20.47 o 
  15   0   8      991.54      929.17     38.18 o 
  16   0   8       88.29       75.79     20.15 o 
  17   0   8      203.55      181.86     24.00 o 
  18   0   8       36.55       50.59     11.70 o 
  19   0   8       14.89       22.92     18.12 o 
 -23   1   8        0.20        0.01     21.90 o 
 -22   1   8      141.34      176.24     24.08 o 
 -21   1   8       44.34       26.85     19.22 o 
 -20   1   8        0.03       20.86      8.34 o 
 -19   1   8       40.46       38.02     13.23 o 
 -18   1   8       33.69       21.98     17.81 o 
 -17   1   8      334.86      310.99     16.99 o 
 -16   1   8       10.50        0.01     16.15 o 
 -15   1   8        0.13        0.01     15.72 o 
 -14   1   8      481.83      499.54     18.93 o 
 -13   1   8      204.42      200.13     13.98 o 
 -12   1   8      346.10      381.89     15.25 o 
 -11   1   8      850.25      800.72     20.41 o 
 -10   1   8      100.59      133.22     10.47 o 
  -9   1   8      999.32     1101.57     21.41 o 
  -8   1   8      377.66      418.82     14.15 o 
  -7   1   8      144.07      166.15     10.27 o 
  -6   1   8      304.33      319.56     12.51 o 
  -5   1   8        0.20        0.83     10.15 o 
  -4   1   8      728.31      691.34     19.79 o 
  -3   1   8     2023.70     1924.80     28.69 o 
  -2   1   8     3283.50     3248.12     37.48 o 
  -1   1   8       15.98       31.71     12.37 o 
   0   1   8       10.02        0.01     12.48 o 
   1   1   8      202.46      208.41      9.43 o 
   2   1   8     1679.69     1810.58     25.99 o 
   3   1   8     2197.23     2048.24     28.03 o 
   4   1   8       39.17       27.55      6.33 o 
   5   1   8      332.95      397.08     14.24 o 
   6   1   8      459.48      468.54     15.64 o 
   7   1   8       56.84       28.78     15.07 o 
   8   1   8      254.56      209.50     19.87 o 
   9   1   8       36.99       40.35     13.90 o 
  10   1   8       15.48       12.81     15.11 o 
  11   1   8      574.47      558.30     26.68 o 
  12   1   8       39.05       30.93     17.29 o 
  13   1   8      135.72      139.86     22.63 o 
  14   1   8       26.09       21.36     17.22 o 
  15   1   8      193.88      204.56     22.02 o 
  16   1   8       29.65       27.82     17.13 o 
  17   1   8        5.40        4.69     16.50 o 
  18   1   8      154.92      137.57     25.01 o 
  19   1   8       21.42       10.50     20.32 o 
 -22   2   8       18.40       22.32     19.55 o 
 -21   2   8       51.85       45.12     20.12 o 
 -20   2   8        6.74       24.70     16.44 o 
 -19   2   8        1.45        0.01     17.97 o 
 -18   2   8        0.01       19.13     16.39 o 
 -17   2   8       59.39       48.53     10.23 o 
 -16   2   8        8.24       12.30     15.44 o 
 -15   2   8       28.59       39.96      8.37 o 
 -14   2   8       67.35       66.40     11.17 o 
 -13   2   8       28.70       33.47      8.85 o 
 -12   2   8      177.26      170.82     12.32 o 
 -11   2   8       49.23       54.19      8.99 o 
 -10   2   8       56.79       83.05      8.87 o 
  -9   2   8      112.67      142.58      9.90 o 
  -8   2   8      638.69      666.39     21.93 o 
  -7   2   8      196.33      250.41     15.22 o 
  -6   2   8      112.97      128.39     12.75 o 
  -5   2   8      131.18      151.73     14.22 o 
  -4   2   8      949.81      961.19     25.88 o 
  -3   2   8      164.63      192.49     14.55 o 
  -2   2   8      253.93      240.32     16.36 o 
  -1   2   8      970.68      944.55     27.05 o 
   0   2   8        4.51        0.01     13.24 o 
   1   2   8       61.81       66.16     13.43 o 
   2   2   8      610.96      667.36     17.84 o 
   3   2   8      230.08      221.87     13.06 o 
   4   2   8        0.06        1.77     12.28 o 
   5   2   8       53.82       59.47      9.55 o 
   6   2   8       37.58       24.03     14.86 o 
   7   2   8      450.33      452.89     17.14 o 
   8   2   8       53.12       34.32     16.56 o 
   9   2   8      192.21      162.35     12.28 o 
  10   2   8       48.40       40.61     15.45 o 
  11   2   8        4.44        0.01     16.74 o 
  12   2   8      246.05      228.57     16.41 o 
  13   2   8      150.87      139.01     13.99 o 
  14   2   8      311.94      289.15     19.35 o 
  15   2   8      120.01       88.66     14.92 o 
  16   2   8        6.22        0.01     20.18 o 
  17   2   8        7.70       27.42     15.07 o 
  18   2   8        8.19        9.95     11.02 o 
 -21   3   8        0.52        0.02     21.41 o 
 -20   3   8        9.19       10.83     18.76 o 
 -19   3   8        2.86        0.01     20.03 o 
 -18   3   8       21.80        2.61     19.64 o 
 -17   3   8       81.41       58.89     13.01 o 
 -16   3   8       61.76       59.19     20.07 o 
 -15   3   8       18.85        8.46     18.40 o 
 -14   3   8       27.55        1.61     20.20 o 
 -13   3   8       95.23      133.85     20.39 o 
 -12   3   8      173.87      144.60     23.07 o 
 -11   3   8      311.90      273.17     22.62 o 
 -10   3   8       28.37       18.02     16.43 o 
  -9   3   8       59.45       63.31     16.94 o 
  -8   3   8        0.17        0.01     16.28 o 
  -7   3   8       22.00        7.31     13.27 o 
  -6   3   8      129.88       86.68     19.67 o 
  -5   3   8       46.19       31.00     14.81 o 
  -4   3   8       13.54       15.64     14.38 o 
  -3   3   8     1063.55     1102.53     32.94 o 
  -2   3   8      233.44      209.39     20.27 o 
  -1   3   8       57.14       55.91     17.18 o 
   0   3   8        2.51        6.85     14.08 o 
   1   3   8       26.93       25.90     16.57 o 
  11   3   8       38.88       44.55     11.27 o 
  12   3   8        0.75        4.72     15.58 o 
  13   3   8       54.41       60.02     12.50 o 
  14   3   8      162.52      177.62     17.98 o 
  15   3   8        3.02       23.33     10.86 o 
  16   3   8        3.32       11.52     18.30 o 
  17   3   8       13.69       23.46     18.09 o 
 -19   4   8        2.93        0.01     23.45 o 
 -18   4   8        0.04        0.01     20.87 o 
 -17   4   8       17.39        3.50     22.07 o 
 -16   4   8       55.30       28.82     21.85 o 
 -15   4   8      125.59      127.90     23.25 o 
 -14   4   8       22.39       12.95     19.60 o 
 -13   4   8      308.04      100.19     37.68 o 
 -12   4   8       47.58        0.01     22.72 o 
 -11   4   8      258.93      193.93     32.88 o 
 -10   4   8      184.18      106.05     30.84 o 
  -9   4   8      122.96       60.99     25.31 o 
  -8   4   8        0.03        0.01     17.82 o 
  -6   4   8       51.84        0.01     20.74 o 
  -5   4   8       24.98        0.01     18.33 o 
  -4   4   8      184.33       51.90     29.16 o 
  -3   4   8       86.43       16.25     25.19 o 
  -2   4   8      584.53      417.68     33.37 o 
  -1   4   8      727.58      855.86     33.67 o 
   0   4   8      484.56      463.23     31.20 o 
   1   4   8        5.64        0.01     19.39 o 
   2   4   8      253.60      212.45     26.50 o 
   3   4   8      104.31       55.78     23.79 o 
   4   4   8      109.22      126.79     18.30 o 
   5   4   8       11.10        0.01     17.47 o 
   6   4   8       57.55       67.97     21.23 o 
   7   4   8       68.55       84.52     22.32 o 
   8   4   8       24.43       65.99     16.74 o 
   9   4   8       38.31       11.22     21.85 o 
  10   4   8       33.88       62.66     20.85 o 
  11   4   8        5.05       10.24     18.05 o 
  12   4   8      113.78      150.37     13.92 o 
  13   4   8       28.58       42.50     20.20 o 
  14   4   8        6.37       16.01     19.83 o 
  15   4   8       15.05        0.02     21.56 o 
 -16   5   8        0.14        0.01     24.81 o 
 -15   5   8       25.99       32.60     24.50 o 
 -14   5   8       23.60        0.01     25.26 o 
 -13   5   8       15.42        0.01     21.75 o 
 -12   5   8      111.52       61.06     26.77 o 
 -11   5   8      101.18        0.01     28.99 o 
 -10   5   8        1.81        0.63     18.41 o 
  -9   5   8       46.46       50.77     21.91 o 
  -8   5   8        1.25        0.01     20.63 o 
  -7   5   8       32.53        0.01     24.36 o 
  -6   5   8       26.55        0.01     22.29 o 
  -5   5   8       59.79        0.01     28.43 o 
  -4   5   8       74.78       45.78     25.01 o 
  -3   5   8      104.06       89.91     25.18 o 
  -2   5   8       88.90       62.48     23.62 o 
  -1   5   8        0.90        0.01     20.96 o 
   0   5   8      784.52      855.47     41.56 o 
   1   5   8      317.96      366.01     28.23 o 
   2   5   8      179.50      168.99     22.03 o 
   3   5   8       27.87       24.86     19.83 o 
   4   5   8      206.14      227.88     17.44 o 
   5   5   8        0.74       13.56     18.11 o 
   6   5   8       86.75       89.00     16.34 o 
   7   5   8       57.09       61.26     13.63 o 
   8   5   8      192.91      214.19     15.74 o 
   9   5   8       92.38       95.82     13.68 o 
  10   5   8       94.71      105.89     14.18 o 
  11   5   8       79.74       97.18     13.62 o 
  12   5   8       21.55        0.02     17.92 o 
 -11   6   8       20.36        0.01     25.10 o 
 -10   6   8       18.84        0.01     23.23 o 
  -9   6   8       59.80        0.01     31.79 o 
  -8   6   8       86.29        0.01     32.80 o 
  -7   6   8        0.23        0.01     23.46 o 
  -6   6   8       32.01        0.01     26.78 o 
  -5   6   8       56.39        0.01     27.22 o 
  -4   6   8      120.39        0.01     35.30 o 
  -3   6   8      185.91        0.01     40.79 o 
  -2   6   8       19.57        0.01     24.68 o 
  -1   6   8       44.94        0.01     26.40 o 
   0   6   8       18.46       78.84     20.33 o 
   1   6   8       26.05       36.10     11.80 o 
   2   6   8        0.22        0.01     22.80 o 
   3   6   8       27.52        0.71     22.77 o 
   4   6   8       69.60       93.91     15.74 o 
   5   6   8       10.54        0.01     22.54 o 
   6   6   8       27.84       31.74     14.82 o 
   7   6   8       10.12        0.01     24.36 o 
 -23   1   9        0.00        0.02     19.76 o 
 -22   1   9        5.07       17.50     18.64 o 
 -21   1   9        3.15       21.39     16.05 o 
 -20   1   9       27.13       38.85     10.21 o 
 -19   1   9       14.53        0.62     17.90 o 
 -18   1   9       51.11       76.64     12.23 o 
 -17   1   9       42.23       26.48     16.98 o 
 -16   1   9      125.18      112.39     12.20 o 
 -15   1   9      202.40      168.00     13.69 o 
 -14   1   9      659.47      613.03     21.60 o 
 -13   1   9      152.27      136.04     11.57 o 
 -12   1   9      670.23      658.68     20.23 o 
 -11   1   9        3.70        0.01     14.12 o 
 -10   1   9       14.92        9.75     12.81 o 
  -9   1   9      218.15      228.14     11.57 o 
  -8   1   9        4.49        0.01     11.63 o 
  -7   1   9        0.76        3.28     11.56 o 
  -6   1   9       75.01       91.20      8.42 o 
  -5   1   9       21.87       20.96     11.10 o 
  -4   1   9      553.35      701.91     16.65 o 
  -3   1   9       63.59       39.11     11.49 o 
  -2   1   9      397.59      407.31     13.31 o 
  -1   1   9      526.23      565.58     15.11 o 
   0   1   9      499.07      563.30     19.63 o 
   1   1   9      208.15      173.81     10.10 o 
   2   1   9      282.51      269.77     12.04 o 
   3   1   9      808.82      838.32     19.68 o 
   4   1   9       89.51      106.94      9.60 o 
   5   1   9      180.07      199.71     12.11 o 
   6   1   9      256.56      237.83     13.15 o 
   7   1   9      109.54       99.04      9.40 o 
   8   1   9      136.24      146.21     17.02 o 
   9   1   9       57.14       53.91     15.95 o 
  10   1   9        4.35       15.68     14.97 o 
  11   1   9        0.11        0.01     17.94 o 
  12   1   9       96.10       67.59     18.26 o 
  13   1   9      119.54       79.96     22.82 o 
  14   1   9       29.22        0.01     20.89 o 
  15   1   9       11.47       30.25     16.78 o 
  16   1   9       71.51       53.32     20.87 o 
  17   1   9       17.58       13.38     18.36 o 
  18   1   9       13.28       19.34     19.49 o 
 -22   2   9        3.37       23.65     17.25 o 
 -21   2   9        5.11       13.76     18.02 o 
 -20   2   9       22.88       19.24     19.89 o 
 -19   2   9        0.55        1.96     18.23 o 
 -18   2   9        7.48       19.78     16.26 o 
 -17   2   9      135.44      124.60     12.73 o 
 -16   2   9      144.34      166.76     13.54 o 
 -15   2   9        0.31        2.64     14.79 o 
 -14   2   9      430.71      436.82     26.92 o 
 -13   2   9      210.63      205.98     20.63 o 
 -12   2   9       69.61       94.88     16.10 o 
 -11   2   9      296.65      314.77     21.11 o 
 -10   2   9      108.70       96.44     14.83 o 
  -9   2   9        3.17        9.92     13.01 o 
  -8   2   9       10.31        0.01     14.21 o 
  -7   2   9      106.38      164.24     15.51 o 
  -6   2   9        3.88        7.88      6.61 o 
  -5   2   9      110.94      113.95     10.22 o 
  -4   2   9       48.40       26.54     14.69 o 
  -3   2   9       97.73      116.08     14.29 o 
  -2   2   9      189.99      207.04     16.18 o 
  -1   2   9      520.42      509.72     15.56 o 
   0   2   9      251.20      287.94     16.01 o 
   1   2   9      184.02      213.24     11.82 o 
   2   2   9        0.53       16.24     10.92 o 
   3   2   9      121.47      139.86     11.52 o 
   4   2   9      767.30      817.81     21.71 o 
   5   2   9        5.37        0.01     15.22 o 
   6   2   9      319.08      303.99     14.31 o 
   7   2   9      374.86      380.66     16.52 o 
   8   2   9      207.53      203.96     13.02 o 
   9   2   9      176.90      170.77     12.93 o 
  10   2   9       13.08       27.56     15.01 o 
  11   2   9        0.05        0.01     17.06 o 
  12   2   9      178.03      199.37     14.33 o 
  13   2   9        0.50        0.01     17.58 o 
  14   2   9       10.28        0.01     18.74 o 
  15   2   9       78.47       13.94     23.20 o 
  16   2   9       15.38        0.01     19.77 o 
  17   2   9       79.68       93.43     14.54 o 
  18   2   9        4.02       13.21     20.22 o 
 -21   3   9       21.43       13.23     21.55 o 
 -20   3   9      123.50      164.75     15.46 o 
 -19   3   9        4.11       13.43     18.82 o 
 -18   3   9       68.73       88.88     15.20 o 
 -17   3   9       49.66       43.67     21.47 o 
 -16   3   9      101.21       58.82     25.60 o 
 -15   3   9       31.95       43.88     17.70 o 
 -14   3   9       63.87       36.91     18.93 o 
 -13   3   9       10.22        0.01     19.88 o 
 -12   3   9        9.78        7.19     16.50 o 
 -11   3   9       15.71       13.80     15.73 o 
 -10   3   9      152.86      179.97     19.57 o 
  -9   3   9       36.04       40.37     14.63 o 
  -8   3   9      142.95      130.27     16.47 o 
  -7   3   9        8.49       12.98     14.21 o 
  -6   3   9      105.74       90.06     19.39 o 
  -5   3   9      788.06      696.38     33.11 o 
  -4   3   9       16.02       14.35     15.74 o 
  -3   3   9      997.69      951.61     33.21 o 
  -2   3   9      487.68      488.07     23.46 o 
  -1   3   9     1577.72     1726.14     31.08 o 
   0   3   9      256.57      267.61     23.20 o 
   1   3   9        3.62        0.01     15.61 o 
   2   3   9       34.63       51.39     14.90 o 
   3   3   9       60.39       34.83     16.12 o 
   4   3   9        3.30        0.01     16.98 o 
   5   3   9       41.51       43.75      9.51 o 
   6   3   9       24.23       25.45     15.51 o 
   7   3   9       35.44       26.96     17.68 o 
   8   3   9      136.91      125.02     12.79 o 
   9   3   9        1.78       14.11     15.41 o 
  10   3   9      119.40      112.22     14.28 o 
  11   3   9       78.65      115.80     12.45 o 
  12   3   9       21.17       25.52     17.84 o 
  13   3   9      350.23      340.88     20.01 o 
  14   3   9       49.41       44.50     22.24 o 
  15   3   9      121.79      141.91     15.98 o 
  16   3   9       13.62        0.01     22.97 o 
 -19   4   9        9.58        0.01     23.22 o 
 -18   4   9       42.32       42.75     20.91 o 
 -17   4   9       31.56       18.70     23.59 o 
 -16   4   9       40.85       30.37     22.51 o 
 -15   4   9       41.70       62.33     20.90 o 
 -14   4   9       46.74       47.20     21.67 o 
 -13   4   9      177.70       68.82     30.80 o 
 -12   4   9       62.31       53.38     21.55 o 
 -11   4   9        8.24        0.01     20.12 o 
 -10   4   9      269.44      225.85     32.75 o 
  -9   4   9       49.34       23.25     19.52 o 
  -8   4   9      291.94      112.34     35.39 o 
  -7   4   9       13.04       23.23     15.61 o 
  -6   4   9      108.90       70.95     24.94 o 
  -5   4   9       17.56        0.01     19.38 o 
  -4   4   9        0.01        0.01     19.29 o 
  -3   4   9      135.25       90.53     24.57 o 
  -2   4   9      969.96      903.20     38.75 o 
  -1   4   9      240.23      282.00     24.31 o 
   0   4   9       21.97        0.01     20.88 o 
   1   4   9        2.39        0.01     17.66 o 
   2   4   9      344.96      339.34     19.74 o 
   3   4   9      377.82      387.73     20.40 o 
   4   4   9       38.21       55.02     11.61 o 
   5   4   9        0.85       26.15     17.29 o 
   6   4   9       40.58       30.30     20.34 o 
   7   4   9       12.09        2.89     18.54 o 
   8   4   9        5.22        0.01     18.16 o 
   9   4   9       99.29       96.67     15.51 o 
  10   4   9        0.08        2.58     19.42 o 
  11   4   9      139.77      172.41     17.99 o 
  12   4   9       44.13       44.57     14.39 o 
  13   4   9       13.24       22.46     10.63 o 
  14   4   9        8.71       24.12     12.68 o 
 -15   5   9        1.80        0.01     22.95 o 
 -14   5   9        0.03        0.74     19.35 o 
 -13   5   9        4.26        8.56     18.91 o 
 -12   5   9       36.50       29.80     22.27 o 
 -11   5   9        3.73        0.01     20.70 o 
 -10   5   9       38.74       10.51     21.75 o 
  -9   5   9        1.05        0.01     19.11 o 
  -8   5   9       28.81        0.01     20.89 o 
  -7   5   9       77.91       24.11     27.16 o 
  -6   5   9       43.15        0.01     21.85 o 
  -5   5   9        1.37        0.01     19.44 o 
  -4   5   9       27.76       36.47     19.93 o 
  -3   5   9       32.92        0.01     22.42 o 
  -2   5   9        4.32       11.30     17.12 o 
  -1   5   9        5.83       21.46     16.72 o 
   0   5   9       30.75       43.57     19.46 o 
   1   5   9       11.81        0.01     21.08 o 
   2   5   9       55.39       41.49     20.68 o 
   3   5   9       15.89        0.01     19.50 o 
   4   5   9        5.21        2.53     19.00 o 
   5   5   9       25.01        0.01     21.68 o 
   6   5   9      114.10       90.59     24.71 o 
   7   5   9       49.79       39.38     23.80 o 
   8   5   9        3.43        6.28     19.25 o 
   9   5   9        0.23        7.20     18.64 o 
  10   5   9       14.54        0.01     21.83 o 
  11   5   9       35.98       54.19     14.16 o 
 -10   6   9        5.93       14.77     21.55 o 
  -9   6   9        0.46        0.01     23.23 o 
  -8   6   9        1.47        0.01     23.77 o 
  -7   6   9       19.53        0.01     23.53 o 
  -6   6   9        4.97        0.01     21.54 o 
  -5   6   9       54.46        0.01     27.99 o 
  -4   6   9       53.18        0.01     28.38 o 
  -3   6   9        4.57        0.01     22.89 o 
  -2   6   9       17.72        0.01     22.44 o 
  -1   6   9       41.47       25.84     22.99 o 
   0   6   9        1.36        0.01     21.72 o 
   1   6   9        3.81        2.89     22.10 o 
   2   6   9       12.09        8.04     22.77 o 
   3   6   9       12.38       31.83     22.37 o 
   4   6   9        0.43        0.01     24.01 o 
   5   6   9       15.87       15.30     20.39 o 
   6   6   9        3.39        0.78     23.81 o 
 -23   0  10        7.71        8.54     21.83 o 
 -22   0  10        6.63       18.40     19.68 o 
 -21   0  10      116.04      116.43     16.26 o 
 -20   0  10        8.73       22.46     16.23 o 
 -19   0  10        6.29       25.02     14.26 o 
 -18   0  10       20.44       20.88      9.80 o 
 -17   0  10        6.31       22.52      9.12 o 
 -16   0  10      424.24      414.36     19.80 o 
 -15   0  10      165.99      179.32     15.45 o 
 -14   0  10       12.31       20.48     16.80 o 
 -13   0  10     3814.61     3795.07     47.72 o 
 -12   0  10       48.85       63.06     20.47 o 
 -11   0  10     1537.81     1573.61     29.63 o 
 -10   0  10        0.57        0.01     16.48 o 
  -9   0  10      147.60      165.09     10.55 o 
  -8   0  10        3.00        0.01     13.83 o 
  -7   0  10     1315.49     1349.55     24.31 o 
  -6   0  10     2325.93     2363.54     31.41 o 
  -5   0  10       12.95       19.60     12.27 o 
  -4   0  10       17.12        9.64     11.93 o 
  -3   0  10     1875.77     1907.95     28.38 o 
  -2   0  10       74.96       62.43     16.51 o 
  -1   0  10      273.11      281.01     12.53 o 
   0   0  10      867.58      879.55     19.65 o 
   1   0  10      952.92     1065.35     22.46 o 
   2   0  10      896.34      822.41     19.71 o 
   3   0  10      940.29      976.84     21.51 o 
   4   0  10     2013.80     1929.24     30.22 o 
   5   0  10     1162.19     1106.46     24.22 o 
   6   0  10     2092.02     2093.05     33.07 o 
   7   0  10     2019.44     1819.97     32.55 o 
   8   0  10       91.51      126.52     19.41 o 
   9   0  10      791.15      762.87     22.79 o 
  10   0  10      299.29      301.35     16.87 o 
  11   0  10      387.68      419.93     18.49 o 
  12   0  10       46.14       23.38     17.09 o 
  13   0  10      489.37      501.59     28.70 o 
  14   0  10       60.16       23.60     22.63 o 
  15   0  10        2.86        0.01     19.96 o 
  16   0  10       21.65        8.31     21.92 o 
  17   0  10      178.55      138.15     27.53 o 
  18   0  10       72.20       82.50     25.19 o 
 -22   1  10       21.10       38.09     19.06 o 
 -21   1  10       11.07       31.17     16.67 o 
 -20   1  10       21.02       29.55     18.20 o 
 -19   1  10        0.03       17.19     15.95 o 
 -18   1  10        1.65       10.26     17.35 o 
 -17   1  10      143.37      144.46     14.96 o 
 -16   1  10       19.34       22.24     15.82 o 
 -15   1  10       64.08       60.69     20.88 o 
 -14   1  10      479.21      525.32     20.61 o 
 -13   1  10      282.38      316.02     15.58 o 
 -12   1  10      157.62      158.88     13.32 o 
 -11   1  10       74.15       79.11      9.83 o 
 -10   1  10      279.98      328.63     13.95 o 
  -9   1  10      104.28       88.90     10.38 o 
  -8   1  10      199.49      216.88     13.12 o 
  -7   1  10      713.62      804.95     20.65 o 
  -6   1  10      145.98      147.73     11.80 o 
  -5   1  10       46.20       44.61     14.13 o 
  -4   1  10      501.39      492.34     15.80 o 
  -3   1  10       39.34       53.23     13.92 o 
  -2   1  10      963.08      987.10     21.31 o 
  -1   1  10       46.91       21.45     13.38 o 
   0   1  10      873.15      828.63     24.58 o 
   1   1  10        0.68        1.39     11.56 o 
   2   1  10       98.46      114.00     15.45 o 
   3   1  10      823.41      762.74     19.90 o 
   4   1  10       27.02       27.30      8.47 o 
   5   1  10      367.37      352.72     15.63 o 
   6   1  10      260.69      274.36     14.88 o 
   7   1  10        3.23        0.01     14.39 o 
   8   1  10       30.75       36.16      9.02 o 
   9   1  10      209.32      241.55     19.08 o 
  10   1  10     1167.11     1164.83     36.05 o 
  11   1  10      144.10      124.96     21.01 o 
  12   1  10        2.38        0.01     19.14 o 
  13   1  10      549.20      506.45     31.85 o 
  14   1  10        0.57        9.49     18.81 o 
  15   1  10       88.11       76.71     21.87 o 
  16   1  10       36.66       32.37     20.22 o 
  17   1  10       28.09        0.01     22.92 o 
 -22   2  10        0.06        8.57     17.27 o 
 -21   2  10        6.76        0.02     17.68 o 
 -20   2  10        3.72        0.01     21.75 o 
 -19   2  10      133.31      131.16     14.91 o 
 -18   2  10       13.30       18.48     16.72 o 
 -17   2  10      107.21      131.76     14.29 o 
 -16   2  10      214.56      242.93     16.44 o 
 -15   2  10       58.51       35.69     19.99 o 
 -14   2  10      141.82      141.30     21.83 o 
 -13   2  10      219.80      191.89     14.63 o 
 -12   2  10       32.38       28.65     14.56 o 
 -11   2  10       27.15       20.13     14.71 o 
 -10   2  10       20.73       10.10     14.39 o 
  -9   2  10       86.94      112.16     14.07 o 
  -8   2  10      390.76      435.45     20.97 o 
  -7   2  10       45.80       40.53     16.35 o 
  -6   2  10      467.79      503.43     23.20 o 
  -5   2  10     1423.96     1345.74     34.50 o 
  -4   2  10     1409.75     1398.29     33.31 o 
  -3   2  10      251.74      251.53     20.28 o 
  -2   2  10      559.69      569.79     23.20 o 
  -1   2  10      163.55      189.68     12.44 o 
   0   2  10       29.79        0.01     17.10 o 
   1   2  10       23.21        0.01     15.40 o 
   2   2  10      206.62      215.15     11.68 o 
   3   2  10        3.19        0.01     13.74 o 
   4   2  10       14.95        7.58     14.87 o 
   5   2  10      101.46       87.89     11.84 o 
   6   2  10        4.30        0.01     15.48 o 
   7   2  10        0.39        0.01     16.78 o 
   8   2  10       36.48       25.32     16.25 o 
   9   2  10        0.32        0.52     15.35 o 
  10   2  10       43.76       51.59     10.69 o 
  11   2  10        0.85        0.01     17.19 o 
  12   2  10      124.14      121.78     14.67 o 
  13   2  10       19.31       17.73     18.65 o 
  14   2  10      101.52      114.63     13.64 o 
  15   2  10       34.16       21.71     20.31 o 
  16   2  10       34.26        8.10     21.86 o 
  17   2  10        2.76        0.01     23.27 o 
 -20   3  10        4.14       16.70     18.93 o 
 -19   3  10       18.64       21.02     19.83 o 
 -18   3  10        8.14       22.84     19.00 o 
 -17   3  10       40.05        1.98     21.77 o 
 -16   3  10       13.20        0.01     20.51 o 
 -15   3  10      247.13      258.00     27.60 o 
 -14   3  10      270.97      282.13     29.35 o 
 -13   3  10      212.21      241.86     22.94 o 
 -12   3  10      262.09      269.59     24.70 o 
 -11   3  10        0.58       11.88     14.37 o 
 -10   3  10       15.06       11.48     15.17 o 
  -9   3  10        0.09        0.01     16.24 o 
  -8   3  10       93.98       79.04     19.04 o 
  -7   3  10        0.03        0.01     15.53 o 
  -6   3  10        0.66        0.01     17.58 o 
  -5   3  10      198.01      175.17     21.88 o 
  -4   3  10       33.65       20.63     15.12 o 
  -3   3  10       13.04       23.74      8.03 o 
  -2   3  10       12.20       19.64     14.44 o 
  -1   3  10      216.59      228.52     13.42 o 
   0   3  10      365.68      359.04     24.44 o 
   1   3  10       39.30       36.31      9.79 o 
   2   3  10       73.66       77.27     19.34 o 
   3   3  10       13.18        6.09     18.22 o 
   4   3  10       44.48       53.13     10.09 o 
   5   3  10        1.14        0.01     18.30 o 
   6   3  10        0.96        0.01     16.01 o 
   7   3  10       16.98       34.11     17.06 o 
   8   3  10      247.41      201.18     25.23 o 
   9   3  10      206.08      251.93     15.44 o 
  10   3  10        2.27        0.01     18.77 o 
  11   3  10       29.46       32.09     17.12 o 
  12   3  10       61.52       45.02     11.78 o 
  13   3  10        0.60        2.06     19.63 o 
  14   3  10       18.55       25.94     19.00 o 
  15   3  10       68.34       97.30     16.12 o 
 -18   4  10        1.57       23.05     19.29 o 
 -17   4  10       49.81       75.30     22.29 o 
 -16   4  10       99.82       93.00     26.19 o 
 -15   4  10       64.05       64.91     20.21 o 
 -14   4  10        0.21        0.01     19.52 o 
 -13   4  10       35.62       39.43     17.79 o 
 -12   4  10        9.43        0.01     19.81 o 
 -11   4  10        2.25        4.77     17.97 o 
 -10   4  10       44.35       19.71     21.09 o 
  -9   4  10      112.08      106.20     24.42 o 
  -8   4  10       13.98       24.90     10.24 o 
  -7   4  10       46.60       47.11     19.87 o 
  -6   4  10       25.41       10.12     16.93 o 
  -5   4  10       71.47       25.79     22.99 o 
  -4   4  10      526.38      399.86     34.26 o 
  -3   4  10      228.20      244.83     23.60 o 
  -2   4  10        0.60        0.01     19.68 o 
  -1   4  10       26.78       15.66     18.74 o 
   0   4  10      297.07      290.42     26.85 o 
   1   4  10      184.08      211.18     22.75 o 
   2   4  10       35.01       40.43     20.35 o 
   3   4  10       19.91       46.17     15.29 o 
   4   4  10      241.60      264.31     17.03 o 
   5   4  10      155.36      163.70     15.53 o 
   6   4  10      229.18      254.84     17.35 o 
   7   4  10        0.47        0.01     16.65 o 
   8   4  10        3.02        0.63     19.30 o 
   9   4  10       59.10       87.74     12.22 o 
  10   4  10        9.12        6.12     19.46 o 
  11   4  10       42.66       61.83     14.85 o 
  12   4  10       81.27       87.63     15.03 o 
  13   4  10        2.45       12.23     19.43 o 
 -15   5  10       48.77       65.63     22.56 o 
 -14   5  10        4.62        0.01     22.10 o 
 -13   5  10       53.45       56.59     21.89 o 
 -12   5  10       18.63        0.71     18.37 o 
 -11   5  10       19.24        4.88     21.31 o 
 -10   5  10       25.34       13.60     20.62 o 
  -9   5  10       41.72        0.01     24.03 o 
  -8   5  10       98.05       31.36     28.76 o 
  -7   5  10      106.45        0.64     28.39 o 
  -6   5  10       12.94        0.01     22.37 o 
  -5   5  10       86.28       59.69     24.86 o 
  -4   5  10       83.60       68.03     24.33 o 
  -3   5  10      702.97      600.89     48.33 o 
  -2   5  10       66.62       92.68     24.56 o 
  -1   5  10       61.76       49.92     23.60 o 
   0   5  10      108.72       40.07     26.81 o 
   1   5  10       12.48        0.01     20.87 o 
   2   5  10       13.44       16.01     20.40 o 
   3   5  10        0.21       11.71     18.72 o 
   4   5  10       31.25       33.07     13.74 o 
   5   5  10       30.82       54.16     21.20 o 
   6   5  10        0.10        0.01     20.89 o 
   7   5  10      102.05      136.42     16.88 o 
   8   5  10        8.61       23.41     21.60 o 
   9   5  10       49.91       39.19     23.62 o 
  10   5  10       45.07       99.78     14.92 o 
  -9   6  10        3.20       14.14     21.77 o 
  -8   6  10       10.05        3.87     21.67 o 
  -7   6  10        8.20        0.01     23.50 o 
  -6   6  10       11.86       13.10     13.99 o 
  -5   6  10       34.71        0.01     25.08 o 
  -4   6  10       39.18        0.01     30.13 o 
  -3   6  10        9.05       20.54     12.50 o 
  -2   6  10        2.24       21.34     10.64 o 
  -1   6  10        3.44        0.01     20.80 o 
   0   6  10        3.20        0.01     23.43 o 
   1   6  10       69.46       85.77     18.11 o 
   2   6  10        0.21       12.93     21.06 o 
   3   6  10       45.32       26.20     25.01 o 
   4   6  10       33.15       21.13     24.21 o 
 -22   1  11        1.26        0.02     17.79 o 
 -21   1  11        0.27        0.01     21.83 o 
 -20   1  11        4.65        0.01     19.89 o 
 -19   1  11       14.86       10.53     16.72 o 
 -18   1  11       19.78       18.14     17.11 o 
 -17   1  11       19.92       26.76     16.44 o 
 -16   1  11       13.68       22.06     15.58 o 
 -15   1  11      327.96      306.06     17.78 o 
 -14   1  11        6.34        0.01     18.20 o 
 -13   1  11      170.68      166.15     13.20 o 
 -12   1  11       24.69        0.01     16.79 o 
 -11   1  11       10.01        0.01     15.39 o 
 -10   1  11      124.21      113.48     11.36 o 
  -9   1  11      324.26      303.00     15.27 o 
  -8   1  11      331.29      357.16     15.02 o 
  -7   1  11       22.50       27.66      7.43 o 
  -6   1  11      777.51      692.01     18.89 o 
  -5   1  11       11.95       23.73      8.12 o 
  -4   1  11      209.12      218.82     11.75 o 
  -3   1  11      386.33      453.87     16.76 o 
  -2   1  11      134.23      152.51     10.19 o 
  -1   1  11       23.48       43.81      7.91 o 
   0   1  11       63.15       21.83     14.86 o 
   1   1  11      122.76      117.09      9.30 o 
   2   1  11      252.57      252.38     12.75 o 
   3   1  11        3.94        0.01     14.71 o 
   4   1  11      363.41      357.58     16.70 o 
   5   1  11      559.39      533.68     19.14 o 
   6   1  11      102.27       96.51      9.78 o 
   7   1  11      330.11      297.71     16.12 o 
   8   1  11      166.55      142.98     12.90 o 
   9   1  11        0.11        0.01     16.21 o 
  10   1  11       11.90       10.98     16.38 o 
  11   1  11       14.08       13.27     16.65 o 
  12   1  11        0.86        0.01     19.42 o 
  13   1  11      198.64      172.30     25.45 o 
  14   1  11      127.61      118.83     20.44 o 
  15   1  11       43.96       10.60     22.06 o 
  16   1  11        6.87       36.41     17.09 o 
  17   1  11       35.99       58.10     13.95 o 
 -21   2  11       10.88       19.03     17.60 o 
 -20   2  11        3.95       18.63      9.69 o 
 -19   2  11       30.24       13.82     20.61 o 
 -18   2  11        2.40        0.01     18.89 o 
 -17   2  11        0.11        0.01     18.37 o 
 -16   2  11       21.68       35.38     18.57 o 
 -15   2  11      516.93      557.99     30.17 o 
 -14   2  11        8.57        0.01     17.75 o 
 -13   2  11       75.78       83.55     11.19 o 
 -12   2  11       95.92       80.61     18.78 o 
 -11   2  11       84.05       81.41     18.12 o 
 -10   2  11      245.36      315.48     20.40 o 
  -9   2  11      161.68      139.73     18.42 o 
  -8   2  11        1.04        0.01     14.20 o 
  -7   2  11      276.65      231.23     21.11 o 
  -6   2  11      310.87      340.63     21.07 o 
  -5   2  11       37.42       40.48     14.36 o 
  -4   2  11      439.16      433.85     23.85 o 
  -3   2  11      126.72       64.32     17.87 o 
  -2   2  11      683.43      646.00     19.23 o 
  -1   2  11       31.15       41.61      7.88 o 
   0   2  11       35.20       30.27     14.80 o 
   1   2  11      104.88       96.92      9.99 o 
   2   2  11       14.67        0.01     15.30 o 
   3   2  11      100.68       88.18     10.75 o 
   4   2  11      288.44      279.27     15.09 o 
   5   2  11      188.50      161.98     13.58 o 
   6   2  11      150.03      129.12     13.00 o 
   7   2  11       14.37        0.01     17.50 o 
   8   2  11       86.39       83.17     11.86 o 
   9   2  11       86.30      100.01     11.87 o 
  10   2  11       64.89       65.12     11.47 o 
  11   2  11      126.36      144.19     13.90 o 
  12   2  11       81.58       88.23     13.51 o 
  13   2  11        1.06       16.12     18.32 o 
  14   2  11       11.22        8.46     20.57 o 
  15   2  11       26.73       17.01     22.10 o 
  16   2  11       20.08        0.01     24.05 o 
 -20   3  11       27.44        5.45     23.47 o 
 -19   3  11      168.01      222.85     17.99 o 
 -18   3  11      101.27       85.42     14.49 o 
 -17   3  11       27.70        0.01     21.72 o 
 -16   3  11       20.93       31.46     19.20 o 
 -15   3  11      165.91      205.15     15.92 o 
 -14   3  11       28.03        0.01     21.95 o 
 -13   3  11       36.19       45.88     11.79 o 
 -12   3  11      286.20      355.99     26.30 o 
 -11   3  11      242.91      285.54     24.07 o 
 -10   3  11        3.16       10.00     14.88 o 
  -9   3  11       19.67       38.88     14.97 o 
  -8   3  11        2.22        0.01     16.22 o 
  -7   3  11       64.74       93.81     15.92 o 
  -6   3  11      507.87      502.39     27.58 o 
  -5   3  11       97.40      122.33     17.92 o 
  -4   3  11       61.44       56.43     16.29 o 
  -3   3  11       35.45       26.23     16.41 o 
  -2   3  11       74.98       67.15     11.72 o 
  -1   3  11       46.12       44.84     10.96 o 
   0   3  11      107.80       91.81     21.87 o 
   1   3  11      315.03      290.65     27.99 o 
   2   3  11      613.95      679.55     31.44 o 
   3   3  11       66.77       67.46     19.59 o 
   4   3  11      320.88      339.40     17.80 o 
   5   3  11      154.48      166.11     23.22 o 
   6   3  11        3.26        0.01     18.10 o 
   7   3  11      155.32      157.76     14.00 o 
   8   3  11        6.61        4.73     17.51 o 
   9   3  11       20.05       31.11     10.87 o 
  10   3  11        6.54       11.51     17.72 o 
  11   3  11        1.64       22.66     16.39 o 
  12   3  11       12.01       28.51     18.02 o 
  13   3  11       17.29       36.19     12.13 o 
  14   3  11       44.12        9.87     25.43 o 
 -17   4  11        2.43        0.02     20.78 o 
 -16   4  11        5.54        0.01     23.74 o 
 -15   4  11       17.57       23.31     20.87 o 
 -14   4  11       47.41       16.38     23.87 o 
 -13   4  11       79.86       44.25     24.60 o 
 -12   4  11        4.63        0.01     19.52 o 
 -11   4  11       30.70       21.78     19.03 o 
 -10   4  11        0.04        0.01     21.41 o 
  -9   4  11       14.23       20.71     16.90 o 
  -8   4  11       44.95       48.69     17.91 o 
  -7   4  11        0.32        0.01     17.39 o 
  -6   4  11        1.48        3.93     17.47 o 
  -5   4  11      147.81      145.04     25.04 o 
  -4   4  11       10.75       45.26     17.29 o 
  -3   4  11       55.95       44.57     21.88 o 
  -2   4  11     1113.64     1178.08     41.39 o 
  -1   4  11        2.50       17.71     17.95 o 
   0   4  11        3.27        0.01     18.60 o 
   1   4  11       22.83        0.01     20.69 o 
   2   4  11        8.40        0.01     20.04 o 
   3   4  11       26.97       36.93     11.47 o 
   4   4  11        3.56        0.01     20.86 o 
   5   4  11        4.36       18.35     16.75 o 
   6   4  11       48.10       21.38     20.70 o 
   7   4  11        0.01        0.01     20.66 o 
   8   4  11       55.06       48.81     21.18 o 
   9   4  11       10.09        6.91     20.16 o 
  10   4  11       43.40       25.79     20.09 o 
  11   4  11      112.52      129.77     18.43 o 
  12   4  11        5.11        8.48     22.51 o 
 -14   5  11       17.38       11.71     21.16 o 
 -13   5  11        5.67        0.01     24.96 o 
 -12   5  11       16.89       11.83     20.46 o 
 -11   5  11       17.95       29.58     19.11 o 
 -10   5  11        0.07        8.47     17.46 o 
  -9   5  11        7.68       13.15     19.18 o 
  -8   5  11        5.45        0.01     21.85 o 
  -7   5  11       63.33        0.01     25.79 o 
  -6   5  11        0.01        0.01     22.12 o 
  -5   5  11      145.77       84.76     28.17 o 
  -4   5  11       32.50       63.38     20.63 o 
  -3   5  11       62.99       56.70     24.44 o 
  -2   5  11        0.36       21.27     10.89 o 
  -1   5  11        0.05        0.01     22.08 o 
   0   5  11        5.98       17.76     17.97 o 
   1   5  11       19.77       25.90     18.66 o 
   2   5  11        0.50        0.01     21.53 o 
   3   5  11        0.05        6.15     18.83 o 
   4   5  11       11.37        0.69     20.53 o 
   5   5  11        2.86        4.98     19.56 o 
   6   5  11       37.49       37.83     22.45 o 
   7   5  11       11.60        5.22     22.10 o 
   8   5  11       24.31       51.37     22.32 o 
  -6   6  11        0.13        0.01     22.77 o 
  -5   6  11       31.81        0.78     25.20 o 
  -4   6  11       46.17        0.01     26.37 o 
  -3   6  11       10.72        0.01     23.12 o 
  -2   6  11        5.73       33.22     18.17 o 
  -1   6  11        4.28        3.87     20.87 o 
   0   6  11        0.35        0.01     24.49 o 
   1   6  11        2.05       11.76     21.26 o 
 -22   0  12       11.27       14.78     21.58 o 
 -21   0  12        0.62        0.02     19.39 o 
 -20   0  12        8.27       30.33     15.66 o 
 -19   0  12       10.19        0.01     19.29 o 
 -18   0  12      209.82      201.42     16.85 o 
 -17   0  12      120.03      130.36     14.11 o 
 -16   0  12       10.07        0.01     17.47 o 
 -15   0  12        1.66        0.01     18.16 o 
 -14   0  12      595.15      575.20     21.97 o 
 -13   0  12      270.67      272.80     17.89 o 
 -12   0  12      262.68      275.73     17.68 o 
 -11   0  12       20.53        0.01     20.82 o 
 -10   0  12      520.87      630.79     20.17 o 
  -9   0  12      256.86      264.29     14.09 o 
  -8   0  12      259.96      232.14     22.84 o 
  -7   0  12      450.78      485.22     18.14 o 
  -6   0  12      861.33     1000.78     23.48 o 
  -5   0  12       25.80       34.53      7.52 o 
  -4   0  12      123.12      114.83      9.79 o 
  -3   0  12      318.16      304.11     14.40 o 
  -2   0  12      129.21      142.45     12.15 o 
  -1   0  12      216.17      260.23     14.15 o 
   0   0  12      231.79      180.75     22.05 o 
   1   0  12     1526.24     1633.16     30.35 o 
   2   0  12      517.77      577.67     20.00 o 
   3   0  12       57.50       72.27      9.91 o 
   4   0  12       60.44       54.44      9.34 o 
   5   0  12      762.10      638.46     21.59 o 
   6   0  12     1822.38     1517.16     31.88 o 
   7   0  12      110.58      102.10     13.04 o 
   8   0  12       61.30       60.13     11.02 o 
   9   0  12       37.39       39.47      9.34 o 
  10   0  12       15.72       10.40     16.93 o 
  11   0  12      251.30      245.13     17.42 o 
  12   0  12        2.40       26.07     17.54 o 
  13   0  12      160.63      146.89     24.35 o 
  14   0  12      278.91      282.69     19.88 o 
  15   0  12      107.48      131.11     22.80 o 
  16   0  12       57.58       50.29     21.68 o 
 -21   1  12       40.20       35.33     21.22 o 
 -20   1  12       14.90       21.49     18.40 o 
 -19   1  12       10.32       33.44     18.55 o 
 -18   1  12       56.79       57.34     12.49 o 
 -17   1  12        7.65        0.01     17.97 o 
 -16   1  12       18.15       23.46     10.33 o 
 -15   1  12      416.25      461.76     21.13 o 
 -14   1  12      162.81      159.66     14.91 o 
 -13   1  12        1.17       12.45     15.51 o 
 -12   1  12       40.99        6.98     17.99 o 
 -11   1  12      192.12      209.06     14.19 o 
 -10   1  12      111.28      134.32     11.74 o 
  -9   1  12      126.58      137.51     11.45 o 
  -8   1  12      194.14      197.98     12.71 o 
  -7   1  12      194.75      194.01     13.83 o 
  -6   1  12      380.97      455.29     16.90 o 
  -5   1  12      358.59      349.36     15.60 o 
  -4   1  12      434.73      472.52     17.97 o 
  -3   1  12      266.37      280.02     13.68 o 
  -2   1  12       13.66        0.40     14.47 o 
  -1   1  12      401.06      404.61     15.45 o 
   0   1  12       32.63       31.55     14.30 o 
   1   1  12       30.43       33.01     15.65 o 
   2   1  12     1091.13     1066.19     25.78 o 
   3   1  12       15.89        0.01     17.64 o 
   4   1  12      598.82      623.03     20.87 o 
   5   1  12      349.02      349.73     17.47 o 
   6   1  12      139.53      125.37     18.49 o 
   7   1  12       67.34       56.25     17.11 o 
   8   1  12        0.32        0.01     16.88 o 
   9   1  12       90.04      104.69     19.06 o 
  10   1  12       52.31        0.01     20.30 o 
  11   1  12      208.05      203.64     25.30 o 
  12   1  12       13.47       32.99     17.25 o 
  13   1  12       34.07        0.01     23.12 o 
  14   1  12        4.83        0.01     20.51 o 
  15   1  12       28.57       38.97     12.33 o 
 -21   2  12        1.18        0.02     21.37 o 
 -20   2  12       12.42        0.02     20.32 o 
 -19   2  12        0.78        0.01     18.79 o 
 -18   2  12       39.62       13.68     19.70 o 
 -17   2  12        0.35        0.01     21.32 o 
 -16   2  12        7.81       11.27     18.02 o 
 -15   2  12        6.09        6.00     18.10 o 
 -14   2  12      181.57      199.28     24.34 o 
 -13   2  12       37.38       65.89     18.69 o 
 -12   2  12       27.87       32.86      9.55 o 
 -11   2  12       30.45       23.59     10.09 o 
 -10   2  12       13.80        0.01     17.56 o 
  -9   2  12       48.72       50.76      9.24 o 
  -8   2  12        5.48       23.12     13.59 o 
  -7   2  12        5.09        2.77     14.36 o 
  -6   2  12       98.41       78.99     16.65 o 
  -5   2  12       19.12       29.13     14.56 o 
  -4   2  12       86.73      111.62     15.66 o 
  -3   2  12      486.01      504.73     23.80 o 
  -2   2  12        0.04        0.01     13.72 o 
  -1   2  12       24.09       12.09     14.70 o 
   0   2  12       15.22       27.57     14.44 o 
   1   2  12        4.98        0.01     13.75 o 
   2   2  12       87.54      116.60     11.20 o 
   3   2  12       58.51       51.96     10.46 o 
   4   2  12       66.49       63.35     10.50 o 
   5   2  12       49.29       18.44     19.27 o 
   6   2  12       17.24        0.01     17.52 o 
   7   2  12        0.14        0.01     15.87 o 
   8   2  12       23.81       23.93     11.40 o 
   9   2  12        4.73        9.55     16.19 o 
  10   2  12        9.74        0.01     19.20 o 
  11   2  12      141.79      114.52     15.68 o 
  12   2  12       14.51       44.37     12.51 o 
  13   2  12       74.72       66.06     13.56 o 
  14   2  12       21.91        5.96     22.07 o 
  15   2  12       50.19       43.33     14.04 o 
 -19   3  12       10.08       10.97     19.90 o 
 -18   3  12       21.08       22.56     20.60 o 
 -17   3  12        0.07       10.83     18.76 o 
 -16   3  12       38.64       20.82     20.82 o 
 -15   3  12        1.62        0.01     19.38 o 
 -14   3  12        6.13        0.01     20.57 o 
 -13   3  12       14.10        0.01     20.89 o 
 -12   3  12        7.11        3.61     16.85 o 
 -11   3  12       64.11       86.83     21.16 o 
 -10   3  12        3.49        0.01     17.37 o 
  -9   3  12       58.79       77.32     20.22 o 
  -8   3  12      215.91      277.70     22.17 o 
  -7   3  12       55.97       32.88     20.96 o 
  -6   3  12        0.39        0.01     20.45 o 
  -5   3  12       68.77       82.72     20.29 o 
  -4   3  12       93.35       93.64     13.42 o 
  -3   3  12       37.05       49.81      9.92 o 
  -2   3  12       39.63       45.46     10.56 o 
  -1   3  12      131.91      169.14     13.64 o 
   0   3  12       16.89        0.01     19.44 o 
   1   3  12      291.42      329.36     23.63 o 
   2   3  12      100.25      114.63     21.50 o 
   3   3  12      122.23      122.57     23.02 o 
   4   3  12      195.34      203.53     15.72 o 
   5   3  12      163.43      175.73     14.35 o 
   6   3  12        2.65       19.30     11.79 o 
   7   3  12      289.54      310.13     17.60 o 
   8   3  12        2.83        0.01     19.49 o 
   9   3  12        0.80        0.01     19.10 o 
  10   3  12       19.50       17.63     18.51 o 
  11   3  12       16.05        0.01     20.64 o 
  12   3  12        4.76        0.01     20.43 o 
  13   3  12       31.07       10.72     21.98 o 
 -17   4  12       37.77       31.98     25.28 o 
 -16   4  12       26.37       33.19     20.46 o 
 -15   4  12        4.77       17.91     20.35 o 
 -14   4  12       14.99        0.72     20.56 o 
 -13   4  12        2.62       11.90     18.62 o 
 -12   4  12       62.54       55.12     23.78 o 
 -11   4  12       14.60       14.57     18.41 o 
 -10   4  12      116.61      144.23     25.40 o 
  -9   4  12       38.00       27.85     21.50 o 
  -8   4  12        2.02        0.01     20.29 o 
  -7   4  12      349.19      333.99     31.82 o 
  -6   4  12       55.91       31.41     22.38 o 
  -5   4  12      256.52      241.32     29.60 o 
  -4   4  12       57.33       30.97     23.69 o 
  -3   4  12      334.79      285.31     29.48 o 
  -2   4  12       53.48       42.27     24.26 o 
  -1   4  12        0.29        8.38     18.10 o 
   0   4  12       23.01       38.42     20.00 o 
   1   4  12       74.11       70.00     22.45 o 
   2   4  12      143.66      173.44     17.38 o 
   3   4  12      262.88      360.94     21.00 o 
   4   4  12       16.29       39.84     18.69 o 
   5   4  12       43.39       11.01     23.42 o 
   6   4  12        7.54       21.28     18.24 o 
   7   4  12        1.49        0.01     20.87 o 
   8   4  12      137.70      149.04     17.10 o 
   9   4  12        0.95        0.01     20.56 o 
  10   4  12        2.31        0.01     23.15 o 
  11   4  12       30.28       25.95     15.22 o 
 -13   5  12        0.01        0.02     22.33 o 
 -12   5  12        3.06       18.74     17.00 o 
 -11   5  12        1.08       18.31     18.12 o 
 -10   5  12        0.05       10.47     17.60 o 
  -9   5  12       15.91       11.01     19.08 o 
  -8   5  12       32.68       26.02     26.02 o 
  -7   5  12       12.70        0.01     21.38 o 
  -6   5  12        4.36        4.24     21.25 o 
  -5   5  12        0.00        0.01     21.45 o 
  -4   5  12       95.72       27.90     27.90 o 
  -3   5  12       76.73       84.27     21.93 o 
  -2   5  12        1.34        0.01     21.88 o 
  -1   5  12       39.87       70.05     20.78 o 
   0   5  12       17.86        8.98     21.55 o 
   1   5  12        2.57       16.05     19.78 o 
   2   5  12       60.50       50.20     23.98 o 
   3   5  12        2.72        4.31     19.74 o 
   4   5  12        0.11       19.01     17.85 o 
   5   5  12        7.92       10.45     19.80 o 
   6   5  12        2.28        0.01     22.81 o 
   7   5  12        3.26        0.02     20.51 o 
 -21   1  13        7.21       17.40     19.24 o 
 -20   1  13       34.50       22.66     22.28 o 
 -19   1  13        5.65       24.97     10.27 o 
 -18   1  13        8.73        0.01     18.88 o 
 -17   1  13      183.48      210.89     16.64 o 
 -16   1  13       84.77       89.63     15.18 o 
 -15   1  13       51.32       26.06     22.13 o 
 -14   1  13       32.55       23.28     18.68 o 
 -13   1  13       41.77       31.35     20.30 o 
 -12   1  13       42.06       50.75     11.80 o 
 -11   1  13      181.36      153.86     13.82 o 
 -10   1  13       14.88        0.01     16.85 o 
  -9   1  13      263.93      240.99     14.88 o 
  -8   1  13       36.98       16.78     16.22 o 
  -7   1  13       24.01       24.90      8.96 o 
  -6   1  13        0.23        3.69     12.72 o 
  -5   1  13        1.04        0.01     14.01 o 
  -4   1  13       36.91       28.14     15.54 o 
  -3   1  13       29.69       36.56      8.02 o 
  -2   1  13      337.16      348.94     16.41 o 
  -1   1  13        1.43        0.01     15.04 o 
   0   1  13        3.59        0.01     14.02 o 
   1   1  13      184.52      151.03     13.33 o 
   2   1  13      233.25      222.92     14.79 o 
   3   1  13      699.59      558.65     21.51 o 
   4   1  13      290.57      291.86     16.21 o 
   5   1  13      112.03      126.81     12.05 o 
   6   1  13       43.40       23.62     15.69 o 
   7   1  13       36.24       10.04     18.72 o 
   8   1  13       25.52       28.42     16.39 o 
   9   1  13        1.41        0.01     18.57 o 
  10   1  13       33.95       27.76     19.99 o 
  11   1  13      155.80      148.95     25.15 o 
  12   1  13        6.30       22.05     18.13 o 
  13   1  13      102.62       80.04     24.25 o 
  14   1  13       18.12        0.01     21.77 o 
 -20   2  13        9.79        3.15     18.89 o 
 -19   2  13       25.03        9.81     22.05 o 
 -18   2  13        0.03       31.83     17.48 o 
 -17   2  13       96.95       98.25     14.42 o 
 -16   2  13        4.54       31.97     16.96 o 
 -15   2  13      157.88      164.77     15.98 o 
 -14   2  13       20.93        0.01     22.76 o 
 -13   2  13      135.95      147.43     20.92 o 
 -12   2  13       11.03        0.58     17.24 o 
 -11   2  13       58.95       68.69     11.05 o 
 -10   2  13      428.01      480.24     27.73 o 
  -9   2  13       43.51       59.55     17.97 o 
  -8   2  13       50.58       49.99     17.45 o 
  -7   2  13        5.48        0.01     15.57 o 
  -6   2  13       46.32       54.34     16.30 o 
  -5   2  13       68.69       78.87     10.56 o 
  -4   2  13      150.99      181.52     19.99 o 
  -3   2  13        0.14       10.29     16.70 o 
  -2   2  13       84.85       64.89     18.15 o 
  -1   2  13       89.53      104.53     11.52 o 
   0   2  13      836.91      856.63     24.81 o 
   1   2  13       30.95       29.95     15.47 o 
   2   2  13      105.81      101.04     11.31 o 
   3   2  13      361.72      370.46     18.81 o 
   4   2  13       14.84       21.98     15.64 o 
   5   2  13      141.19      141.70     12.82 o 
   6   2  13       33.82       26.26     18.64 o 
   7   2  13      106.38       88.11     12.11 o 
   8   2  13       36.30       52.26     11.15 o 
   9   2  13       42.38       51.80     12.57 o 
  10   2  13       37.78       45.93     12.35 o 
  11   2  13        3.48        8.30     19.47 o 
  12   2  13       45.04        2.16     24.41 o 
  13   2  13       59.60       80.38     16.66 o 
 -18   3  13       61.04       38.54     17.94 o 
 -17   3  13        3.72        0.01     20.92 o 
 -16   3  13        3.21        0.02     18.08 o 
 -15   3  13        0.02        0.01     18.52 o 
 -14   3  13       14.53        0.01     21.26 o 
 -13   3  13        2.32        0.01     19.48 o 
 -12   3  13        1.41        9.48     16.78 o 
 -11   3  13        0.50        0.01     16.81 o 
 -10   3  13      214.90      208.41     25.74 o 
  -9   3  13      262.14      275.16     23.71 o 
  -8   3  13        5.17        0.01     18.51 o 
  -7   3  13      207.86      224.92     16.19 o 
  -6   3  13      820.56      832.15     35.07 o 
  -5   3  13      159.85      142.62     22.78 o 
  -4   3  13      278.11      281.55     18.38 o 
  -3   3  13       60.43       54.69     10.03 o 
  -2   3  13       55.20       60.61     17.77 o 
  -1   3  13       89.77       73.34     11.76 o 
   0   3  13        0.12        2.19     17.04 o 
   1   3  13        2.91        0.01     18.15 o 
   2   3  13        6.98        0.01     18.69 o 
   3   3  13        7.46       22.00     17.15 o 
   4   3  13       34.70        0.01     21.51 o 
   5   3  13       29.03        0.01     21.06 o 
   6   3  13       57.17       46.40     19.87 o 
   7   3  13        4.76       22.00     17.05 o 
   8   3  13        1.86       20.07     16.80 o 
   9   3  13       58.56       51.28     24.44 o 
  10   3  13       16.47        5.03     21.65 o 
  11   3  13       16.05        0.01     22.01 o 
  12   3  13       46.82       34.92     26.03 o 
 -16   4  13        5.31        0.02     20.42 o 
 -15   4  13        1.59       13.94     20.61 o 
 -14   4  13       13.26        0.01     22.19 o 
 -13   4  13       89.28       89.06     24.34 o 
 -12   4  13      119.28       78.18     29.05 o 
 -11   4  13       65.81       49.94     22.92 o 
 -10   4  13       18.50       37.34     10.50 o 
  -9   4  13       75.77       71.18     22.33 o 
  -8   4  13        2.40       17.66     17.88 o 
  -7   4  13        0.12        6.45     17.07 o 
  -6   4  13        1.99        0.01     18.97 o 
  -5   4  13        0.56        0.01     18.31 o 
  -4   4  13      134.87      171.56     22.67 o 
  -3   4  13       71.62       62.38     21.64 o 
  -2   4  13        2.28       13.90     16.49 o 
  -1   4  13       38.61       13.98     21.93 o 
   0   4  13       28.78       37.04     20.33 o 
   1   4  13       46.94       13.98     22.48 o 
   2   4  13       14.55        0.01     19.91 o 
   3   4  13        9.95        0.01     21.36 o 
   4   4  13        0.62       14.75     16.72 o 
   5   4  13       23.66        0.01     23.07 o 
   6   4  13        3.39        0.01     20.72 o 
   7   4  13       30.30       20.27     21.69 o 
   8   4  13       12.47        0.01     22.56 o 
   9   4  13        6.52        0.01     22.46 o 
 -11   5  13        5.90        4.76     21.82 o 
 -10   5  13        0.36        8.56     20.61 o 
  -9   5  13       22.40       40.58     19.11 o 
  -8   5  13        0.23        8.30     17.72 o 
  -7   5  13        7.42        0.01     19.82 o 
  -6   5  13        0.48       31.05     18.73 o 
  -5   5  13        4.87       14.69     19.16 o 
  -4   5  13        4.12       10.25     20.23 o 
  -3   5  13        1.36       12.43     18.60 o 
  -2   5  13       14.62       10.26     20.65 o 
  -1   5  13        9.05        0.74     18.05 o 
   0   5  13        0.71        0.01     21.54 o 
   1   5  13        1.63        0.01     22.55 o 
   2   5  13        0.22       20.08     19.49 o 
   3   5  13       15.26       30.21     18.65 o 
   4   5  13        7.22        0.01     23.96 o 
   5   5  13       24.09        0.01     23.09 o 
 -20   0  14       22.13       17.78     20.64 o 
 -19   0  14       21.77       12.58     20.89 o 
 -18   0  14       35.32       26.94     23.06 o 
 -17   0  14       67.67       68.80     13.14 o 
 -16   0  14       34.38       46.98     19.70 o 
 -15   0  14        7.09        0.01     16.71 o 
 -14   0  14      106.75       93.19     14.36 o 
 -13   0  14       49.82       61.54     12.72 o 
 -12   0  14        1.57        0.01     17.38 o 
 -11   0  14      305.22      300.57     17.49 o 
 -10   0  14      614.14      641.16     24.57 o 
  -9   0  14       22.12        0.01     21.15 o 
  -8   0  14      524.61      538.51     21.48 o 
  -7   0  14      100.27       96.24     12.25 o 
  -6   0  14      380.55      377.42     18.40 o 
  -5   0  14        0.57        0.48     15.26 o 
  -4   0  14       42.01       26.55     17.10 o 
  -3   0  14      201.77      203.38     13.72 o 
  -2   0  14      139.66      143.71     12.56 o 
  -1   0  14       63.12       54.31     18.51 o 
   0   0  14      444.33      491.06     19.80 o 
   1   0  14      140.38      126.09     13.21 o 
   2   0  14     1008.13     1055.68     29.81 o 
   3   0  14      823.71      841.02     26.41 o 
   4   0  14      288.83      270.61     18.25 o 
   5   0  14      462.82      490.15     21.70 o 
   6   0  14       92.78       70.55     18.47 o 
   7   0  14       54.42       17.11     18.55 o 
   8   0  14       21.39       10.42     17.94 o 
   9   0  14      235.22      213.70     17.09 o 
  10   0  14        1.55        7.97     17.22 o 
  11   0  14        0.45        0.01     21.52 o 
  12   0  14      276.94      258.67     19.50 o 
  13   0  14        1.64        0.76     19.83 o 
 -20   1  14        0.14        0.02     19.52 o 
 -19   1  14        0.42       12.02     18.18 o 
 -18   1  14        3.43       14.40     17.04 o 
 -17   1  14       49.45       46.98     23.10 o 
 -16   1  14        1.75        0.01     20.90 o 
 -15   1  14      123.41      141.53     14.68 o 
 -14   1  14       42.32       40.14     11.35 o 
 -13   1  14       17.96       22.56     18.18 o 
 -12   1  14      472.24      487.07     22.80 o 
 -11   1  14       57.22      106.88     12.91 o 
 -10   1  14      154.67      147.02     13.49 o 
  -9   1  14       54.57       57.07     17.98 o 
  -8   1  14        0.90       11.38     13.21 o 
  -7   1  14       36.42       26.94     16.18 o 
  -6   1  14       15.54       19.56     13.82 o 
  -5   1  14       12.68        9.44     14.31 o 
  -4   1  14       65.85       61.93     10.57 o 
  -3   1  14        3.06       11.88     15.98 o 
  -2   1  14       88.68      105.41     11.84 o 
  -1   1  14       16.67       32.98     10.19 o 
   0   1  14      278.89      279.07     23.86 o 
   1   1  14      108.06       95.65     20.43 o 
   2   1  14      222.58      148.84     25.25 o 
   3   1  14        7.93        3.71     16.47 o 
   4   1  14       10.67        0.01     19.09 o 
   5   1  14       78.24       81.40     19.65 o 
   6   1  14      187.99      192.64     20.37 o 
   7   1  14        0.82       18.64     14.73 o 
   8   1  14       49.47       42.42     19.41 o 
   9   1  14      168.45       94.03     27.93 o 
  10   1  14        1.75        0.01     20.06 o 
  11   1  14       41.96       60.51     20.70 o 
  12   1  14       79.25       85.35     13.48 o 
  13   1  14       28.66       32.17     22.36 o 
 -19   2  14       16.54       14.12     22.57 o 
 -18   2  14       27.11       36.16     23.20 o 
 -17   2  14       33.21       34.96     13.28 o 
 -16   2  14        9.83       10.46     20.74 o 
 -15   2  14        0.06        1.34     20.85 o 
 -14   2  14      403.62      423.89     32.35 o 
 -13   2  14        0.85        0.01     18.35 o 
 -12   2  14       37.48       14.61     19.95 o 
 -11   2  14       32.56        0.01     20.64 o 
 -10   2  14       12.87       25.04      9.09 o 
  -9   2  14        9.10        0.01     16.02 o 
  -8   2  14       42.89       33.16     18.66 o 
  -7   2  14      143.27      132.71     20.01 o 
  -6   2  14       12.15        9.13     16.80 o 
  -5   2  14      120.32      122.01     18.14 o 
  -4   2  14        0.40        0.01     16.04 o 
  -3   2  14      224.38      225.77     15.25 o 
  -2   2  14        9.03       28.76     15.92 o 
  -1   2  14        1.04       11.81     15.21 o 
   0   2  14       64.83       37.79     20.27 o 
   1   2  14        1.70        7.57     17.39 o 
   2   2  14       71.69       99.19     12.63 o 
   3   2  14       25.27       42.00     10.53 o 
   4   2  14       58.67       47.62     11.83 o 
   5   2  14        4.90        0.01     17.99 o 
   6   2  14       38.38       11.67     19.21 o 
   7   2  14        1.45        0.01     20.25 o 
   8   2  14        7.22        7.23     16.64 o 
   9   2  14        1.88        0.01     19.14 o 
  10   2  14        0.01        0.01     19.26 o 
  11   2  14      143.99      157.36     18.22 o 
  12   2  14        0.02        0.01     25.72 o 
 -17   3  14        2.02        3.12     20.98 o 
 -16   3  14        6.37       17.32     17.87 o 
 -15   3  14       25.33        0.01     22.88 o 
 -14   3  14        9.88        0.01     20.26 o 
 -13   3  14       17.84       31.25     11.80 o 
 -12   3  14       58.19       86.54     12.99 o 
 -11   3  14       21.73        0.65     23.30 o 
 -10   3  14        1.69        0.01     19.51 o 
  -9   3  14       95.15      137.27     21.88 o 
  -8   3  14       19.76       37.94     12.67 o 
  -7   3  14        6.80        0.01     22.74 o 
  -6   3  14       40.09       38.70     21.43 o 
  -5   3  14      108.87      121.50     13.38 o 
  -4   3  14       37.75       38.83     11.36 o 
  -3   3  14       95.09       94.33     12.91 o 
  -2   3  14        2.66        0.01     19.55 o 
  -1   3  14       89.05       85.35     13.51 o 
   0   3  14       65.31       55.97     23.30 o 
   1   3  14       57.20       38.23     21.24 o 
   2   3  14        0.66       31.60     18.15 o 
   3   3  14      331.93      347.48     20.96 o 
   4   3  14       57.03       56.47     14.03 o 
   5   3  14        0.56        0.01     18.77 o 
   6   3  14       12.86        0.01     18.17 o 
   7   3  14        3.01       15.86     16.80 o 
   8   3  14        0.20        0.01     21.65 o 
   9   3  14        4.83        2.94     20.61 o 
  10   3  14      151.76      138.54     21.10 o 
 -14   4  14        3.26       30.53     18.35 o 
 -13   4  14        9.11       13.72     23.10 o 
 -12   4  14        0.03        0.01     22.81 o 
 -11   4  14        0.03        5.82     20.41 o 
 -10   4  14       25.11       37.77     23.02 o 
  -9   4  14      116.52       81.91     27.89 o 
  -8   4  14      140.65      166.90     24.79 o 
  -7   4  14        0.70        0.01     20.71 o 
  -6   4  14        2.03       18.90     18.09 o 
  -5   4  14        6.88        0.67     21.75 o 
  -4   4  14        0.16        6.69     19.14 o 
  -3   4  14       28.35       48.80     22.10 o 
  -2   4  14        0.77        0.01     19.95 o 
  -1   4  14        0.76       24.96     16.62 o 
   0   4  14      108.63      129.67     14.69 o 
   1   4  14        0.36        5.40     17.45 o 
   2   4  14        0.41       14.78     10.75 o 
   3   4  14       35.63       16.74     21.54 o 
   4   4  14        0.39        0.01     19.44 o 
   5   4  14       63.61       65.74     15.05 o 
   6   4  14        6.81       27.59     18.37 o 
   7   4  14       22.33       25.27     22.23 o 
   8   4  14        1.50       18.90     19.68 o 
  -9   5  14       34.88        9.60     25.32 o 
  -8   5  14       12.94        0.01     26.64 o 
  -7   5  14        1.49        0.01     21.55 o 
  -6   5  14       29.31        8.53     25.95 o 
  -5   5  14       29.81       34.18     13.33 o 
  -4   5  14      105.29      129.01     16.23 o 
  -3   5  14        0.28        0.01     24.39 o 
  -2   5  14       35.23       45.48     25.67 o 
  -1   5  14       52.31       52.68     23.73 o 
   0   5  14       11.09        0.01     25.65 o 
   1   5  14       20.53       47.15     19.42 o 
   2   5  14        9.34        0.01     24.92 o 
 -19   1  15       16.72        7.05     19.33 o 
 -18   1  15       17.09       23.34     21.83 o 
 -17   1  15       19.30        0.01     23.71 o 
 -16   1  15       13.89       33.51     18.57 o 
 -15   1  15        8.36        0.01     23.18 o 
 -14   1  15      110.20      132.98     14.39 o 
 -13   1  15       74.99       23.95     22.71 o 
 -12   1  15       14.18       11.62     18.54 o 
 -11   1  15        1.13       17.25     18.13 o 
 -10   1  15       38.58       30.18     18.46 o 
  -9   1  15       22.38       17.60     17.05 o 
  -8   1  15       63.33       79.69     11.94 o 
  -7   1  15       34.72       32.32      9.56 o 
  -6   1  15       57.07       20.10     17.66 o 
  -5   1  15      152.58      137.54     12.79 o 
  -4   1  15        3.65        0.01     17.36 o 
  -3   1  15      122.04      113.22     14.55 o 
  -2   1  15        1.36        7.57     15.81 o 
  -1   1  15       24.03       16.37     17.93 o 
   0   1  15      183.90      194.40     22.78 o 
   1   1  15      131.13      120.27     13.27 o 
   2   1  15       61.29       70.51     11.42 o 
   3   1  15        0.01       11.95      7.76 o 
   4   1  15       38.05       25.36     18.95 o 
   5   1  15       11.60        1.21     19.40 o 
   6   1  15        2.07        7.51     16.59 o 
   7   1  15       79.85       79.58     22.44 o 
   8   1  15       36.58        0.01     23.80 o 
   9   1  15       11.94       14.60     18.13 o 
  10   1  15        4.89       15.88     18.85 o 
  11   1  15       17.53       21.01     19.25 o 
  12   1  15        0.71        0.02     20.74 o 
 -18   2  15        0.10       11.00     18.50 o 
 -17   2  15        0.99        0.01     23.34 o 
 -16   2  15       96.86      114.37     15.87 o 
 -15   2  15      159.99      159.31     18.72 o 
 -14   2  15       46.98       43.12     24.04 o 
 -13   2  15       81.82       54.86     12.60 o 
 -12   2  15        2.57       20.01     18.04 o 
 -11   2  15      139.37      142.97     14.86 o 
 -10   2  15       29.75       36.96     10.02 o 
  -9   2  15        0.53        0.01     15.38 o 
  -8   2  15       39.70       46.93     10.30 o 
  -7   2  15       41.73       59.00     10.30 o 
  -6   2  15       69.05       63.58     12.34 o 
  -5   2  15       20.54       40.84     10.32 o 
  -4   2  15       60.82       56.13     20.64 o 
  -3   2  15      171.08      172.53     23.08 o 
  -2   2  15      298.69      265.46     25.89 o 
  -1   2  15       54.67       44.70     19.75 o 
   0   2  15        7.03        8.64     17.12 o 
   1   2  15        0.02        1.75     16.67 o 
   2   2  15       11.80       22.63     16.07 o 
   3   2  15        6.56        0.01     17.55 o 
   4   2  15       44.35       62.85     11.17 o 
   5   2  15        1.80        5.12     18.31 o 
   6   2  15      121.98      113.95     15.51 o 
   7   2  15       35.22       36.59     12.03 o 
   8   2  15       16.74        0.01     20.29 o 
   9   2  15      109.62       98.23     26.88 o 
  10   2  15       20.41       18.86     22.19 o 
  11   2  15      135.24       76.71     32.16 o 
 -16   3  15        4.10        6.29     20.33 o 
 -15   3  15       10.12        0.76     22.11 o 
 -14   3  15        3.01       27.39     17.32 o 
 -13   3  15       78.66       75.95     14.16 o 
 -12   3  15       89.96      117.01     14.07 o 
 -11   3  15       90.00       98.02     14.29 o 
 -10   3  15       49.04       57.46     13.10 o 
  -9   3  15       94.43      100.53     13.98 o 
  -8   3  15       18.40        0.01     21.06 o 
  -7   3  15       19.35       32.07     18.48 o 
  -6   3  15       31.32        0.01     22.24 o 
  -5   3  15        2.58       19.11      8.95 o 
  -4   3  15        0.29        0.01     19.33 o 
  -3   3  15        1.26       23.33     14.75 o 
  -2   3  15       46.51       31.02     21.83 o 
  -1   3  15        9.92       21.69     17.86 o 
   0   3  15       41.81       54.32     21.57 o 
   1   3  15      217.03      275.34     26.79 o 
   2   3  15       85.19       76.83     21.96 o 
   3   3  15      176.12      164.62     25.78 o 
   4   3  15        9.04        0.01     19.24 o 
   5   3  15       16.73       22.94     19.83 o 
   6   3  15       42.74        0.01     23.05 o 
   7   3  15        0.56        0.02     19.67 o 
   8   3  15       41.55       74.06     13.74 o 
   9   3  15        0.05        5.47     20.64 o 
 -13   4  15        2.16        0.02     20.61 o 
 -12   4  15       18.19        0.01     22.48 o 
 -11   4  15        1.28        0.01     21.81 o 
 -10   4  15       26.92       23.91     12.86 o 
  -9   4  15       16.56       13.28     21.98 o 
  -8   4  15        9.73       25.48     20.39 o 
  -7   4  15        0.00        0.01     21.04 o 
  -6   4  15       49.45       60.29     13.33 o 
  -5   4  15       10.55        0.01     19.82 o 
  -4   4  15       12.58        6.38     19.53 o 
  -3   4  15      124.33      165.37     17.31 o 
  -2   4  15        0.43        5.69     19.99 o 
  -1   4  15        5.67        0.01     23.01 o 
   0   4  15       25.49       13.46     22.51 o 
   1   4  15        0.03        0.01     21.17 o 
   2   4  15       25.99       31.17     12.53 o 
   3   4  15        4.36       28.87     17.35 o 
   4   4  15        8.07        9.05     20.42 o 
   5   4  15        6.03       27.00     18.01 o 
 -18   0  16        3.66        0.02     20.84 o 
 -17   0  16      123.99      102.71     27.11 o 
 -16   0  16       20.29       34.02     22.97 o 
 -15   0  16       11.50        0.01     19.63 o 
 -14   0  16       24.01       39.32     20.32 o 
 -13   0  16        3.00        0.01     19.60 o 
 -12   0  16        8.81        0.94     11.58 o 
 -11   0  16      281.68      339.54     28.83 o 
 -10   0  16       19.41        5.49     19.00 o 
  -9   0  16       10.90        0.01     20.93 o 
  -8   0  16       25.81       27.68     17.53 o 
  -7   0  16       13.08        2.32     19.13 o 
  -6   0  16        0.13        0.01     17.22 o 
  -5   0  16        9.31        8.59     15.52 o 
  -4   0  16      240.36      257.10     27.63 o 
  -3   0  16        3.62       10.87     18.18 o 
  -2   0  16       42.13       42.58     17.68 o 
  -1   0  16        4.96        0.01     18.53 o 
   0   0  16       11.96       31.13     18.08 o 
   1   0  16      648.58      640.15     25.77 o 
   2   0  16        8.25        0.01     19.25 o 
   3   0  16        1.75        0.01     17.93 o 
   4   0  16        4.74        0.01     19.38 o 
   5   0  16        3.27        7.72      9.35 o 
   6   0  16       48.46       17.90     23.79 o 
   7   0  16       62.52       40.38     24.00 o 
   8   0  16       19.89        0.01     21.64 o 
   9   0  16        2.45       16.86     16.92 o 
  10   0  16        3.28        0.02     20.17 o 
 -18   1  16       23.88        8.67     24.19 o 
 -17   1  16        9.00        0.01     22.53 o 
 -16   1  16        5.38        0.01     22.99 o 
 -15   1  16       99.74      119.17     15.48 o 
 -14   1  16        0.04        0.01     19.80 o 
 -13   1  16        0.13        0.01     17.82 o 
 -12   1  16       57.12       89.34     12.81 o 
 -11   1  16        0.83       12.27     10.10 o 
 -10   1  16        7.07        5.59     18.43 o 
  -9   1  16       13.03       28.06     16.54 o 
  -8   1  16       84.53       51.03     21.26 o 
  -7   1  16       72.68       92.28     13.54 o 
  -6   1  16       16.99       15.86     20.32 o 
  -5   1  16       59.32       61.32     12.89 o 
  -4   1  16       30.83        0.01     19.16 o 
  -3   1  16       30.03       14.01     20.68 o 
  -2   1  16      454.24      466.07     32.06 o 
  -1   1  16       72.63       71.07     21.27 o 
   0   1  16       19.56       32.92     19.81 o 
   1   1  16      200.80      190.59     16.50 o 
   2   1  16        5.00       10.95     16.19 o 
   3   1  16        9.69       19.28     15.99 o 
   4   1  16        1.03        1.91     17.49 o 
   5   1  16       65.51       44.52     20.37 o 
   6   1  16        9.36        0.01     20.11 o 
   7   1  16       49.64       47.29     20.61 o 
   8   1  16       35.71       32.35     21.38 o 
   9   1  16        7.76        4.47     20.04 o 
  10   1  16       70.65       59.37     24.10 o 
 -17   2  16        6.84        0.01     25.74 o 
 -16   2  16       24.92       43.46     12.94 o 
 -15   2  16       15.04       18.61     21.89 o 
 -14   2  16        0.65        0.01     23.45 o 
 -13   2  16       58.51       53.38     12.70 o 
 -12   2  16       41.21       40.43     22.19 o 
 -11   2  16      117.79      111.71     14.86 o 
 -10   2  16        0.12       26.88     15.39 o 
  -9   2  16        0.04       10.95     16.00 o 
  -8   2  16        2.53        0.01     17.24 o 
  -7   2  16       13.26       15.05     18.11 o 
  -6   2  16       16.22        5.59     19.65 o 
  -5   2  16       35.48        0.62     22.22 o 
  -4   2  16       19.98        0.62     19.43 o 
  -3   2  16       35.80        0.01     24.00 o 
  -2   2  16      146.96      145.17     16.02 o 
  -1   2  16       42.60       53.26     19.06 o 
   0   2  16      225.01      231.48     16.21 o 
   1   2  16        8.97        0.01     20.60 o 
   2   2  16       10.36       19.90     16.13 o 
   3   2  16        3.48        0.01     18.79 o 
   4   2  16       27.46       57.49     11.21 o 
   5   2  16        4.18        4.13     18.15 o 
   6   2  16        0.09        0.01     20.38 o 
   7   2  16       21.13       40.84     11.62 o 
   8   2  16        1.85        2.25     21.02 o 
   9   2  16        4.29        0.01     26.47 o 
 -14   3  16        2.72        0.01     22.33 o 
 -13   3  16       17.88       26.49     12.86 o 
 -12   3  16       17.22       47.42     20.74 o 
 -11   3  16        0.04        0.01     23.99 o 
 -10   3  16        2.74       18.51     19.44 o 
  -9   3  16        1.48        0.01     18.51 o 
  -8   3  16       37.42       51.93     14.27 o 
  -7   3  16       13.62        3.42     20.22 o 
  -6   3  16      114.48       99.06     14.50 o 
  -5   3  16       12.42        0.01     22.22 o 
  -4   3  16        7.03        0.01     18.61 o 
  -3   3  16        3.42        7.42     17.48 o 
  -2   3  16       16.18       16.27     18.12 o 
  -1   3  16       76.93       38.93     22.73 o 
   0   3  16       50.53        8.12     22.97 o 
   1   3  16        0.38        0.01     19.08 o 
   2   3  16       13.74        0.01     20.87 o 
   3   3  16        0.03        0.01     20.38 o 
   4   3  16        1.84        0.01     21.91 o 
   5   3  16        1.41        9.65     19.68 o 
   6   3  16       10.52        0.02     20.38 o 
   7   3  16       11.99        0.01     26.31 o 
 -10   4  16        3.67        0.02     20.15 o 
  -9   4  16        0.29        0.02     20.96 o 
  -8   4  16       40.87       26.13     22.73 o 
  -7   4  16       10.27        0.01     22.14 o 
  -6   4  16       46.34       59.73     14.44 o 
  -5   4  16        0.08        0.01     22.95 o 
  -4   4  16        1.31        6.77     19.45 o 
  -3   4  16        3.07       12.05     19.57 o 
  -2   4  16       10.43        0.01     21.38 o 
  -1   4  16        3.86        0.01     21.34 o 
   0   4  16        7.05        0.01     22.29 o 
   1   4  16       40.48        0.01     26.49 o 
   2   4  16        8.73        9.28     22.16 o 
   3   4  16       32.09       19.65     22.72 o 
 -17   1  17       19.20       39.19     23.02 o 
 -16   1  17       16.07       21.69     21.60 o 
 -15   1  17        5.97       25.09     11.10 o 
 -14   1  17        0.73        0.01     21.20 o 
 -13   1  17       10.82        4.98     19.94 o 
 -12   1  17        6.92       22.89     17.86 o 
 -11   1  17        0.37        0.01     20.01 o 
 -10   1  17       18.01       17.97     17.44 o 
  -9   1  17       21.44        7.85     20.08 o 
  -8   1  17        0.20        0.01     18.58 o 
  -7   1  17        4.51       12.77     16.65 o 
  -6   1  17       16.86        3.80     20.30 o 
  -5   1  17        6.26       18.30     18.28 o 
  -4   1  17       53.20       27.10     23.52 o 
  -3   1  17        9.42        8.21     19.70 o 
  -2   1  17       11.23        1.27     20.61 o 
  -1   1  17       25.57       26.93     19.68 o 
   0   1  17        0.68       13.37     17.33 o 
   1   1  17       43.41       45.88     17.83 o 
   2   1  17        0.18        0.01     17.41 o 
   3   1  17        0.84        0.01     18.28 o 
   4   1  17       23.64       36.11     11.25 o 
   5   1  17        4.17       11.98     17.94 o 
   6   1  17        0.00       20.30     18.17 o 
   7   1  17        7.92        0.02     19.00 o 
   8   1  17        1.15       19.25     18.30 o 
 -15   2  17        2.24       10.19     21.67 o 
 -14   2  17      122.13      107.89     17.16 o 
 -13   2  17       11.28        5.95     21.28 o 
 -12   2  17       10.90       13.82     18.53 o 
 -11   2  17        0.25        0.02     17.86 o 
 -10   2  17        6.49       24.47     14.91 o 
  -9   2  17        0.39        0.01     18.82 o 
  -8   2  17       15.77        0.01     21.38 o 
  -7   2  17       32.62       31.59     19.33 o 
  -6   2  17       13.95        0.01     20.91 o 
  -5   2  17      228.24      266.06     19.33 o 
  -4   2  17        9.46       23.46     12.25 o 
  -3   2  17        6.50       37.84     12.89 o 
  -2   2  17       49.87       69.68     13.54 o 
  -1   2  17      152.21      141.06     22.17 o 
   0   2  17        9.45       14.73     20.33 o 
   1   2  17        0.49        0.01     20.09 o 
   2   2  17        0.28       11.05     15.84 o 
   3   2  17       38.39       35.94     22.07 o 
   4   2  17        2.84        0.01     19.26 o 
   5   2  17        7.80       23.62     18.10 o 
   6   2  17       23.26       20.45     21.91 o 
   7   2  17        4.02       14.02     19.37 o 
 -12   3  17        8.03       15.65     20.85 o 
 -11   3  17       81.82      101.18     15.89 o 
 -10   3  17       80.31       48.30     25.53 o 
  -9   3  17        1.46        0.01     22.25 o 
  -8   3  17       17.66       13.96     23.69 o 
  -7   3  17       39.08        0.01     24.57 o 
  -6   3  17        4.42        0.01     20.90 o 
  -5   3  17      220.59      278.26     19.96 o 
  -4   3  17        0.01        0.01     19.65 o 
  -3   3  17        4.56        0.01     20.56 o 
  -2   3  17        0.50       10.15     17.07 o 
  -1   3  17       28.81       35.81     19.04 o 
   0   3  17        0.11        9.42     19.21 o 
   1   3  17        4.69        0.01     20.92 o 
   2   3  17       37.50       49.46     15.28 o 
   3   3  17        0.26        6.83     19.19 o 
   4   3  17       21.23        8.52     21.78 o 
 -15   0  18        1.37        0.02     18.60 o 
 -14   0  18        0.12        0.01     21.33 o 
 -13   0  18        3.62       16.89      9.68 o 
 -12   0  18        0.35        0.02     18.25 o 
 -11   0  18       67.39       96.50     14.43 o 
 -10   0  18       51.59       26.62     23.74 o 
  -9   0  18        3.95        0.01     20.17 o 
  -8   0  18        3.37       26.58     17.23 o 
  -7   0  18       82.17      110.07     21.39 o 
  -6   0  18        3.15        0.01     18.90 o 
  -5   0  18       59.89       68.22     24.68 o 
  -4   0  18       33.03       52.83     20.60 o 
  -3   0  18       94.29       45.61     25.79 o 
  -2   0  18       52.13       24.29     20.97 o 
  -1   0  18      149.04      132.80     24.60 o 
   0   0  18       23.62       43.88     13.05 o 
   1   0  18        0.60        0.01     20.56 o 
   2   0  18       21.89        7.68     17.68 o 
   3   0  18       19.20       71.57     11.53 o 
   4   0  18        7.52        0.01     22.48 o 
   5   0  18        1.20       20.17     19.15 o 
   6   0  18        3.75        0.02     21.00 o 
 -15   1  18       46.99       17.47     26.01 o 
 -14   1  18        6.52        0.01     22.33 o 
 -13   1  18       20.58       37.76     19.70 o 
 -12   1  18       30.70        9.60     21.57 o 
 -11   1  18       26.92       18.83     17.23 o 
 -10   1  18        8.11       13.52     17.71 o 
  -9   1  18       20.52        9.82     20.49 o 
  -8   1  18        0.00        0.02     15.63 o 
  -7   1  18        5.70        0.02     16.37 o 
  -6   1  18        1.47        2.05     18.72 o 
  -5   1  18        4.29        0.01     17.80 o 
  -4   1  18       53.48       61.19     20.06 o 
  -3   1  18       71.66       60.69     21.44 o 
  -2   1  18       20.54       28.80     10.85 o 
  -1   1  18        0.05        2.77     18.23 o 
   0   1  18       43.25       13.06     21.18 o 
   1   1  18       15.88        0.01     22.74 o 
   2   1  18        1.09        1.42     18.67 o 
   3   1  18        2.07       15.20     17.14 o 
   4   1  18       15.64       14.06     20.51 o 
   5   1  18       17.26       17.43     19.37 o 
   6   1  18        4.64       22.55     18.06 o 
 -13   2  18        1.41       22.86     19.29 o 
 -12   2  18       20.63       16.98     22.27 o 
 -11   2  18        3.54        0.01     22.24 o 
 -10   2  18        2.47        0.02     19.29 o 
  -9   2  18        2.49       22.77     16.60 o 
  -8   2  18        1.25        0.01     19.83 o 
  -7   2  18       16.51       30.10     11.95 o 
  -6   2  18       42.06       37.38     10.96 o 
  -5   2  18        7.12        0.01     19.49 o 
  -4   2  18       36.72       44.95     19.58 o 
  -3   2  18        1.20        0.01     20.66 o 
  -2   2  18        0.63       23.02     15.80 o 
  -1   2  18        6.48        0.01     21.22 o 
   0   2  18       10.79        0.01     19.65 o 
   1   2  18      156.44      134.79     17.12 o 
   2   2  18        3.71        0.01     23.07 o 
   3   2  18       44.72       22.69     22.31 o 
   4   2  18        5.09       25.49     17.50 o 
  -9   3  18        6.39        0.01     22.73 o 
  -8   3  18       10.22        0.02     19.54 o 
  -7   3  18        0.97       10.85     20.13 o 
  -6   3  18        9.01       16.19     20.56 o 
  -5   3  18        8.28        0.01     22.42 o 
  -4   3  18        6.37        0.01     22.42 o 
  -3   3  18        0.02        0.02     18.88 o 
  -2   3  18        0.51       14.77     11.39 o 
  -1   3  18        4.00       10.15     21.15 o 
   0   3  18        0.45        0.02     21.75 o 
   1   3  18       28.68       16.47     21.78 o 
 -12   1  19        0.83        7.08     18.92 o 
 -11   1  19        2.72        0.02     20.71 o 
 -10   1  19        1.14        6.84     17.32 o 
  -9   1  19        8.91        0.01     20.64 o 
  -8   1  19        3.39        0.01     20.70 o 
  -7   1  19        2.39        9.58     18.69 o 
  -6   1  19       11.71        0.01     21.01 o 
  -5   1  19        0.84       15.36     19.51 o 
  -4   1  19       33.77       15.38     23.95 o 
  -3   1  19        0.43       13.22     19.55 o 
  -2   1  19       29.70        0.01     22.09 o 
  -1   1  19        2.43       23.12     19.17 o 
   0   1  19        4.20       47.40     14.70 o 
   1   1  19       24.78       15.02     23.15 o 
   2   1  19       13.00       12.22     18.49 o 
   3   1  19        0.45        0.02     20.56 o 
 -10   2  19        1.67       14.28     19.24 o 
  -9   2  19        9.72        0.02     20.89 o 
  -8   2  19       13.44       27.15     20.01 o 
  -7   2  19        0.06       19.96     11.10 o 
  -6   2  19        6.40       29.89     15.87 o 
  -5   2  19       13.74       29.06     18.86 o 
  -4   2  19       63.58       75.76     22.29 o 
  -3   2  19       12.77        3.84     21.51 o 
  -2   2  19        5.16       17.76     18.33 o 
  -1   2  19        7.06        0.01     22.06 o 
   0   2  19        5.43       16.23     19.73 o 
   1   2  19       13.23        0.01     23.05 o 
  -9   0  20       11.62       17.41     19.25 o 
  -8   0  20       20.46       30.58     22.02 o 
  -7   0  20        2.05        0.01     22.94 o 
  -6   0  20       12.64       11.64     17.26 o 
  -5   0  20        0.79       10.84     18.23 o 
  -4   0  20        1.36        0.01     21.42 o 
  -3   0  20       14.38        0.01     24.16 o 
  -2   0  20       20.43       32.91     18.90 o 
  -1   0  20        1.38        0.01     22.11 o 
  -8   1  20        2.32       27.03     19.05 o 
  -7   1  20       32.48       38.70     23.55 o 
  -6   1  20       18.40       13.38     19.54 o 
  -5   1  20        1.56       26.71     17.81 o 
  -4   1  20        0.26        0.02     21.61 o 
  -3   1  20      104.89       25.26     28.05 o 
  -2   1  20        0.40       15.89     20.71 o 
                                                 
